# Supplementary material for: Tracking telomere fusions through crisis reveals conflict between DNA transcription and the DNA damage response
Source: NAR Cancer. 2021 Jan 6;3(1):zcaa044. doi: 10.1093/narcan/zcaa044 (PMC7787266; doi:10.1093/narcan/zcaa044)
Supplement: zcaa044_Supplemental_Files [file zcaa044_supplemental_files.zip]

Archive with 10 entries (10 files):
- Liddiard et al Supplementary Figures 021220.pdf
- Liddiard et al Supplementary Methods 151220.docx
- Liddiard et al Supplementary Table 4 070720.xlsx
- Liddiard et al Supplementary Table 5 070720.xlsx
- Liddiard et al Supplementary Table 6 070720.xlsx
- Liddiard et al Supplementary Table 7 070720.xlsx
- Liddiard et al Supplementary Table 8 080720.xlsx
- Liddiard et al Supplementary Table 9 080720.xlsx
- Liddiard et al Supplementary Tables 1-3 021220.pdf
- List of Supplementary Files with captions.docx
