# Supplementary material for: Tracking telomere fusions through crisis reveals conflict between DNA transcription and the DNA damage response
Source: NAR Cancer. 2021 Jan 6;3(1):zcaa044. doi: 10.1093/narcan/zcaa044 (PMC7787266; doi:10.1093/narcan/zcaa044)
Supplement: zcaa044_Supplemental_Files [file zcaa044_supplemental_files.zip › Liddiard et al Supplementary Table 4 070720.xlsx]

## Sheet: Biological process
Table 4
Analysis Type:	PANTHER Overrepresentation Test (Released 20190711)
Annotation Version and Release Date:	GO Ontology database Released 2020-02-21
Analyzed List:	Top 50 differentially-regulated genes for each fibroblast line
Reference List:	Homo sapiens (all genes in database)
Test Type:	FISHER
Correction:	FDR
GO biological process complete	Homo sapiens - REFLIST (20851)	Fibroblasts (141)	Fibroblasts (expected)	Fibroblasts (over/under)	Fibroblasts (fold Enrichment)	Fibroblasts (raw P-value)	Fibroblasts (FDR)
neurofilament bundle assembly (GO:0033693)	3	3	0.02	+	> 100	5.85e-06	0.000665
maintenance of permeability of blood-brain barrier (GO:0035633)	4	3	0.03	+	> 100	1.02e-05	0.00111
pharynx development (GO:0060465)	3	2	0.02	+	98.59	0.000442	0.0228
fever generation (GO:0001660)	3	2	0.02	+	98.59	0.000442	0.0227
postsynaptic intermediate filament cytoskeleton organization (GO:0099185)	3	2	0.02	+	98.59	0.000442	0.0226
D-aspartate import across plasma membrane (GO:0070779)	4	2	0.03	+	73.94	0.00066	0.0306
D-aspartate transport (GO:0070777)	4	2	0.03	+	73.94	0.00066	0.0305
positive regulation of complement activation (GO:0045917)	4	2	0.03	+	73.94	0.00066	0.0305
intermediate filament bundle assembly (GO:0045110)	7	3	0.05	+	63.38	3.44e-05	0.00315
heat generation (GO:0031649)	5	2	0.03	+	59.15	0.00092	0.0398
negative regulation of pyruvate dehydrogenase activity (GO:1904183)	5	2	0.03	+	59.15	0.00092	0.0397
positive regulation of prostaglandin biosynthetic process (GO:0031394)	6	2	0.04	+	49.29	0.00122	0.0487
retinal blood vessel morphogenesis (GO:0061304)	6	2	0.04	+	49.29	0.00122	0.0486
cyclooxygenase pathway (GO:0019371)	11	3	0.07	+	40.33	0.000102	0.00757
positive regulation of keratinocyte migration (GO:0051549)	12	3	0.08	+	36.97	0.000127	0.0088
positive regulation of keratinocyte proliferation (GO:0010838)	13	3	0.09	+	34.13	0.000156	0.0103
regulation of keratinocyte migration (GO:0051547)	14	3	0.09	+	31.69	0.000188	0.0118
positive regulation of vascular endothelial growth factor production (GO:0010575)	28	6	0.19	+	31.69	9.51e-08	1.89e-05
negative regulation of bone resorption (GO:0045779)	15	3	0.1	+	29.58	0.000225	0.0135
induction of positive chemotaxis (GO:0050930)	15	3	0.1	+	29.58	0.000225	0.0135
regulation of vascular endothelial growth factor production (GO:0010574)	32	6	0.22	+	27.73	1.91e-07	3.23e-05
negative regulation of bone remodeling (GO:0046851)	17	3	0.11	+	26.1	0.000311	0.0177
prostaglandin biosynthetic process (GO:0001516)	18	3	0.12	+	24.65	0.000361	0.0197
response to interferon-alpha (GO:0035455)	24	4	0.16	+	24.65	3.52e-05	0.00319
prostanoid biosynthetic process (GO:0046457)	18	3	0.12	+	24.65	0.000361	0.0196
eosinophil chemotaxis (GO:0048245)	19	3	0.13	+	23.35	0.000416	0.0218
regulation of neuroinflammatory response (GO:0150077)	32	5	0.22	+	23.11	4.67e-06	0.000546
eosinophil migration (GO:0072677)	20	3	0.14	+	22.18	0.000476	0.0239
positive regulation of T cell cytokine production (GO:0002726)	20	3	0.14	+	22.18	0.000476	0.0238
regulation of astrocyte differentiation (GO:0048710)	27	4	0.18	+	21.91	5.33e-05	0.00456
positive regulation of monocyte chemotaxis (GO:0090026)	21	3	0.14	+	21.13	0.000541	0.0263
negative regulation of tissue remodeling (GO:0034104)	22	3	0.15	+	20.17	0.000612	0.029
positive regulation of calcium ion import (GO:0090280)	22	3	0.15	+	20.17	0.000612	0.0289
positive regulation of acute inflammatory response (GO:0002675)	30	4	0.2	+	19.72	7.73e-05	0.00603
intermediate filament organization (GO:0045109)	23	3	0.16	+	19.29	0.000689	0.0316
sensory perception of temperature stimulus (GO:0050951)	25	3	0.17	+	17.75	0.000859	0.038
positive regulation of alcohol biosynthetic process (GO:1902932)	25	3	0.17	+	17.75	0.000859	0.0379
embryo implantation (GO:0007566)	42	5	0.28	+	17.6	1.56e-05	0.00163
positive regulation of synaptic transmission, glutamatergic (GO:0051968)	26	3	0.18	+	17.06	0.000954	0.0408
regulation of lymphocyte chemotaxis (GO:1901623)	26	3	0.18	+	17.06	0.000954	0.0407
positive regulation of positive chemotaxis (GO:0050927)	26	3	0.18	+	17.06	0.000954	0.0406
detection of stimulus involved in sensory perception of pain (GO:0062149)	26	3	0.18	+	17.06	0.000954	0.0405
chemokine-mediated signaling pathway (GO:0070098)	79	9	0.53	+	16.85	7.84e-09	2.77e-06
positive regulation of mononuclear cell migration (GO:0071677)	27	3	0.18	+	16.43	0.00105	0.0434
granulocyte chemotaxis (GO:0071621)	81	9	0.55	+	16.43	9.58e-09	3.05e-06
regulation of T cell differentiation in thymus (GO:0033081)	27	3	0.18	+	16.43	0.00105	0.0433
regulation of positive chemotaxis (GO:0050926)	27	3	0.18	+	16.43	0.00105	0.0431
decidualization (GO:0046697)	27	3	0.18	+	16.43	0.00105	0.043
neutrophil chemotaxis (GO:0030593)	74	8	0.5	+	15.99	7.96e-08	1.69e-05
regulation of monocyte chemotaxis (GO:0090025)	28	3	0.19	+	15.84	0.00116	0.0466
regulation of endocrine process (GO:0044060)	47	5	0.32	+	15.73	2.57e-05	0.00249
regulation of extracellular matrix organization (GO:1903053)	39	4	0.26	+	15.17	0.000196	0.0122
lymphocyte chemotaxis (GO:0048247)	49	5	0.33	+	15.09	3.09e-05	0.00286
cellular response to chemokine (GO:1990869)	89	9	0.6	+	14.95	2.04e-08	5.8e-06
response to chemokine (GO:1990868)	89	9	0.6	+	14.95	2.04e-08	5.7e-06
granulocyte migration (GO:0097530)	92	9	0.62	+	14.47	2.66e-08	6.94e-06
acute-phase response (GO:0006953)	41	4	0.28	+	14.43	0.000235	0.014
neutrophil migration (GO:1990266)	82	8	0.55	+	14.43	1.65e-07	2.86e-05
unsaturated fatty acid biosynthetic process (GO:0006636)	42	4	0.28	+	14.08	0.000256	0.015
regulation of hormone metabolic process (GO:0032350)	43	4	0.29	+	13.76	0.000278	0.0161
leukocyte chemotaxis (GO:0030595)	140	13	0.95	+	13.73	3.47e-11	2.3e-08
regulation of bone resorption (GO:0045124)	44	4	0.3	+	13.44	0.000302	0.0173
negative regulation of leukocyte migration (GO:0002686)	45	4	0.3	+	13.14	0.000327	0.0184
regulation of acute inflammatory response (GO:0002673)	46	4	0.31	+	12.86	0.000353	0.0196
response to progesterone (GO:0032570)	46	4	0.31	+	12.86	0.000353	0.0195
acute inflammatory response (GO:0002526)	72	6	0.49	+	12.32	1.42e-05	0.00152
regulation of extrinsic apoptotic signaling pathway in absence of ligand (GO:2001239)	48	4	0.32	+	12.32	0.000411	0.0217
positive regulation of pathway-restricted SMAD protein phosphorylation (GO:0010862)	48	4	0.32	+	12.32	0.000411	0.0217
myeloid leukocyte migration (GO:0097529)	121	10	0.82	+	12.22	1.96e-08	5.67e-06
intermediate filament cytoskeleton organization (GO:0045104)	50	4	0.34	+	11.83	0.000475	0.0239
regulation of lymphocyte migration (GO:2000401)	63	5	0.43	+	11.74	9.45e-05	0.00709
intermediate filament-based process (GO:0045103)	51	4	0.34	+	11.6	0.00051	0.0254
positive chemotaxis (GO:0050918)	51	4	0.34	+	11.6	0.00051	0.0253
regulation of bone remodeling (GO:0046850)	51	4	0.34	+	11.6	0.00051	0.0252
negative regulation of hormone secretion (GO:0046888)	65	5	0.44	+	11.38	0.000109	0.00796
cellular response to heat (GO:0034605)	66	5	0.45	+	11.2	0.000116	0.00825
type I interferon signaling pathway (GO:0060337)	67	5	0.45	+	11.04	0.000124	0.00866
cellular response to type I interferon (GO:0071357)	67	5	0.45	+	11.04	0.000124	0.00863
lymphocyte migration (GO:0072676)	71	5	0.48	+	10.41	0.00016	0.0105
arachidonic acid metabolic process (GO:0019369)	57	4	0.39	+	10.38	0.000756	0.0345
response to type I interferon (GO:0034340)	72	5	0.49	+	10.27	0.000171	0.0109
cell chemotaxis (GO:0060326)	203	14	1.37	+	10.2	2.38e-10	1.35e-07
regulation of leukocyte chemotaxis (GO:0002688)	119	8	0.8	+	9.94	2.32e-06	0.000296
positive regulation of osteoblast differentiation (GO:0045669)	60	4	0.41	+	9.86	0.000907	0.0395
positive regulation of cation channel activity (GO:2001259)	75	5	0.51	+	9.86	0.000204	0.0125
regulation of alcohol biosynthetic process (GO:1902930)	75	5	0.51	+	9.86	0.000204	0.0125
sensory perception of pain (GO:0019233)	76	5	0.51	+	9.73	0.000217	0.0132
SMAD protein signal transduction (GO:0060395)	61	4	0.41	+	9.7	0.000961	0.0405
positive regulation of leukocyte chemotaxis (GO:0002690)	92	6	0.62	+	9.64	5.23e-05	0.0045
regulation of pathway-restricted SMAD protein phosphorylation (GO:0060393)	62	4	0.42	+	9.54	0.00102	0.0422
negative regulation of viral genome replication (GO:0045071)	62	4	0.42	+	9.54	0.00102	0.0421
collagen metabolic process (GO:0032963)	63	4	0.43	+	9.39	0.00108	0.0437
cellular response to mechanical stimulus (GO:0071260)	81	5	0.55	+	9.13	0.000287	0.0165
positive regulation of lipid transport (GO:0032370)	65	4	0.44	+	9.1	0.0012	0.0481
killing of cells of other organism (GO:0031640)	85	5	0.57	+	8.7	0.000354	0.0195
antimicrobial humoral immune response mediated by antimicrobial peptide (GO:0061844)	103	6	0.7	+	8.61	9.48e-05	0.00708
female pregnancy (GO:0007565)	189	11	1.28	+	8.61	1.11e-07	2.16e-05
positive regulation of lipid localization (GO:1905954)	86	5	0.58	+	8.6	0.000373	0.0201
positive regulation of receptor signaling pathway via JAK-STAT (GO:0046427)	86	5	0.58	+	8.6	0.000373	0.02
cellular response to lipopolysaccharide (GO:0071222)	192	11	1.3	+	8.47	1.3e-07	2.34e-05
response to fatty acid (GO:0070542)	89	5	0.6	+	8.31	0.000433	0.0225
positive regulation of receptor signaling pathway via STAT (GO:1904894)	89	5	0.6	+	8.31	0.000433	0.0224
response to heat (GO:0009408)	108	6	0.73	+	8.22	0.000121	0.00855
response to mechanical stimulus (GO:0009612)	218	12	1.47	+	8.14	5.16e-08	1.19e-05
multi-multicellular organism process (GO:0044706)	220	12	1.49	+	8.07	5.67e-08	1.29e-05
cellular response to molecule of bacterial origin (GO:0071219)	202	11	1.37	+	8.05	2.11e-07	3.49e-05
cellular response to biotic stimulus (GO:0071216)	226	12	1.53	+	7.85	7.5e-08	1.61e-05
regulation of osteoblast differentiation (GO:0045667)	115	6	0.78	+	7.72	0.000168	0.0108
response to temperature stimulus (GO:0009266)	176	9	1.19	+	7.56	4.55e-06	0.000536
negative regulation of intrinsic apoptotic signaling pathway (GO:2001243)	98	5	0.66	+	7.54	0.000658	0.0307
regulation of viral genome replication (GO:0045069)	98	5	0.66	+	7.54	0.000658	0.0306
cell killing (GO:0001906)	119	6	0.8	+	7.46	0.000201	0.0125
positive regulation of chemotaxis (GO:0050921)	141	7	0.95	+	7.34	6.45e-05	0.0053
response to cAMP (GO:0051591)	101	5	0.68	+	7.32	0.000749	0.0343
inflammatory response (GO:0006954)	505	25	3.41	+	7.32	1.54e-14	2.23e-11
response to organophosphorus (GO:0046683)	142	7	0.96	+	7.29	6.74e-05	0.00544
antimicrobial humoral response (GO:0019730)	142	7	0.96	+	7.29	6.74e-05	0.00541
positive regulation of calcium ion transport (GO:0051928)	124	6	0.84	+	7.16	0.000249	0.0147
regulation of cation channel activity (GO:2001257)	187	9	1.26	+	7.12	7.27e-06	0.000809
unsaturated fatty acid metabolic process (GO:0033559)	104	5	0.7	+	7.11	0.00085	0.0379
endocrine system development (GO:0035270)	125	6	0.85	+	7.1	0.000259	0.0151
positive regulation of vasculature development (GO:1904018)	189	9	1.28	+	7.04	7.89e-06	0.000866
positive regulation of angiogenesis (GO:0045766)	169	8	1.14	+	7	2.66e-05	0.00255
positive regulation of ion transmembrane transporter activity (GO:0032414)	107	5	0.72	+	6.91	0.000961	0.0405
digestive tract development (GO:0048565)	129	6	0.87	+	6.88	0.000305	0.0175
regulation of chemotaxis (GO:0050920)	218	10	1.47	+	6.78	3.35e-06	0.000404
cellular response to interleukin-1 (GO:0071347)	176	8	1.19	+	6.72	3.51e-05	0.00319
regulation of receptor signaling pathway via JAK-STAT (GO:0046425)	134	6	0.91	+	6.62	0.00037	0.0201
response to purine-containing compound (GO:0014074)	157	7	1.06	+	6.59	0.000123	0.00862
regulation of leukocyte migration (GO:0002685)	207	9	1.4	+	6.43	1.58e-05	0.00165
regulation of receptor signaling pathway via STAT (GO:1904892)	138	6	0.93	+	6.43	0.00043	0.0225
response to lipopolysaccharide (GO:0032496)	323	14	2.18	+	6.41	6.65e-08	1.45e-05
negative regulation of apoptotic signaling pathway (GO:2001234)	231	10	1.56	+	6.4	5.48e-06	0.000636
positive regulation of leukocyte migration (GO:0002687)	139	6	0.94	+	6.38	0.000447	0.0228
digestive system development (GO:0055123)	140	6	0.95	+	6.34	0.000463	0.0234
regulation of lipid localization (GO:1905952)	143	6	0.97	+	6.2	0.000516	0.0253
cytokine-mediated signaling pathway (GO:0019221)	694	29	4.69	+	6.18	6.17e-15	9.82e-12
positive regulation of peptidyl-tyrosine phosphorylation (GO:0050731)	192	8	1.3	+	6.16	6.33e-05	0.00522
regulation of viral life cycle (GO:1903900)	145	6	0.98	+	6.12	0.000554	0.0267
response to molecule of bacterial origin (GO:0002237)	340	14	2.3	+	6.09	1.22e-07	2.26e-05
response to glucocorticoid (GO:0051384)	146	6	0.99	+	6.08	0.000573	0.0276
response to reactive oxygen species (GO:0000302)	195	8	1.32	+	6.07	7.03e-05	0.00559
positive regulation of cation transmembrane transport (GO:1904064)	147	6	0.99	+	6.04	0.000593	0.0284
defense response to virus (GO:0051607)	201	8	1.36	+	5.89	8.62e-05	0.00656
response to interleukin-1 (GO:0070555)	201	8	1.36	+	5.89	8.62e-05	0.00653
extracellular matrix organization (GO:0030198)	340	13	2.3	+	5.65	7.87e-07	0.000114
placenta development (GO:0001890)	157	6	1.06	+	5.65	0.000827	0.0372
extracellular structure organization (GO:0043062)	341	13	2.31	+	5.64	8.12e-07	0.000116
regulation of extrinsic apoptotic signaling pathway (GO:2001236)	158	6	1.07	+	5.62	0.000853	0.0378
positive regulation of ion transmembrane transport (GO:0034767)	159	6	1.08	+	5.58	0.000881	0.0386
response to interferon-gamma (GO:0034341)	186	7	1.26	+	5.57	0.000334	0.0186
leukocyte migration (GO:0050900)	373	14	2.52	+	5.55	3.6e-07	5.72e-05
response to corticosteroid (GO:0031960)	163	6	1.1	+	5.44	0.000997	0.0416
regulation of lipid biosynthetic process (GO:0046890)	191	7	1.29	+	5.42	0.000389	0.0208
positive regulation of hemopoiesis (GO:1903708)	191	7	1.29	+	5.42	0.000389	0.0207
cellular response to interferon-gamma (GO:0071346)	164	6	1.11	+	5.41	0.00103	0.0424
response to cytokine (GO:0034097)	1121	41	7.58	+	5.41	4.25e-19	2.26e-15
positive regulation of epithelial cell proliferation (GO:0050679)	195	7	1.32	+	5.31	0.000439	0.0227
cellular response to cytokine stimulus (GO:0071345)	1031	37	6.97	+	5.31	6.16e-17	2.45e-13
response to lipid (GO:0033993)	867	31	5.86	+	5.29	3.62e-14	4.8e-11
regulation of ossification (GO:0030278)	196	7	1.33	+	5.28	0.000452	0.023
positive regulation of ion transport (GO:0043270)	282	10	1.91	+	5.24	2.89e-05	0.00272
chemotaxis (GO:0006935)	545	19	3.69	+	5.16	7.98e-09	2.7e-06
taxis (GO:0042330)	547	19	3.7	+	5.14	8.45e-09	2.74e-06
bone development (GO:0060348)	203	7	1.37	+	5.1	0.000553	0.0268
cellular response to lipid (GO:0071396)	529	18	3.58	+	5.03	2.92e-08	7.37e-06
positive regulation of transmembrane transport (GO:0034764)	208	7	1.41	+	4.98	0.000636	0.0298
regulation of angiogenesis (GO:0045765)	298	10	2.02	+	4.96	4.54e-05	0.00406
response to steroid hormone (GO:0048545)	328	11	2.22	+	4.96	1.88e-05	0.0019
regulation of ion transmembrane transporter activity (GO:0032412)	269	9	1.82	+	4.95	0.000112	0.00812
response to tumor necrosis factor (GO:0034612)	270	9	1.83	+	4.93	0.000115	0.00823
regulation of vasculature development (GO:1901342)	331	11	2.24	+	4.91	2.04e-05	0.00202
cellular response to tumor necrosis factor (GO:0071356)	244	8	1.65	+	4.85	0.00031	0.0177
regulation of transmembrane transporter activity (GO:0022898)	278	9	1.88	+	4.79	0.000143	0.00967
skeletal system development (GO:0001501)	501	16	3.39	+	4.72	4.13e-07	6.38e-05
response to virus (GO:0009615)	286	9	1.93	+	4.65	0.000175	0.0111
regulation of symbiosis, encompassing mutualism through parasitism (GO:0043903)	223	7	1.51	+	4.64	0.000945	0.0406
regulation of peptidyl-tyrosine phosphorylation (GO:0050730)	255	8	1.72	+	4.64	0.000412	0.0216
response to inorganic substance (GO:0010035)	542	17	3.67	+	4.64	2.24e-07	3.67e-05
regulation of transporter activity (GO:0032409)	290	9	1.96	+	4.59	0.000194	0.0121
response to decreased oxygen levels (GO:0036293)	358	11	2.42	+	4.54	4.09e-05	0.00368
negative regulation of secretion (GO:0051048)	228	7	1.54	+	4.54	0.00107	0.0436
ossification (GO:0001503)	263	8	1.78	+	4.5	0.000502	0.025
negative regulation of cell migration (GO:0030336)	266	8	1.8	+	4.45	0.00054	0.0263
regulation of apoptotic signaling pathway (GO:2001233)	406	12	2.75	+	4.37	2.62e-05	0.00253
blood vessel morphogenesis (GO:0048514)	408	12	2.76	+	4.35	2.74e-05	0.0026
regulation of hormone secretion (GO:0046883)	272	8	1.84	+	4.35	0.000622	0.0292
skin development (GO:0043588)	380	11	2.57	+	4.28	6.88e-05	0.0055
positive regulation of cell migration (GO:0030335)	519	15	3.51	+	4.27	3.2e-06	0.000389
response to oxygen levels (GO:0070482)	382	11	2.58	+	4.26	7.2e-05	0.00567
regulation of cation transmembrane transport (GO:1904062)	348	10	2.35	+	4.25	0.000157	0.0104
response to antibiotic (GO:0046677)	316	9	2.14	+	4.21	0.000358	0.0197
negative regulation of cell motility (GO:2000146)	281	8	1.9	+	4.21	0.000764	0.0348
response to bacterium (GO:0009617)	707	20	4.78	+	4.18	8.96e-08	1.83e-05
response to oxidative stress (GO:0006979)	390	11	2.64	+	4.17	8.61e-05	0.00659
tube development (GO:0035295)	857	24	5.8	+	4.14	4.73e-09	1.75e-06
response to organic cyclic compound (GO:0014070)	929	26	6.28	+	4.14	9.91e-10	4.78e-07
defense response (GO:0006952)	1360	38	9.2	+	4.13	5.34e-14	6.07e-11
positive regulation of locomotion (GO:0040017)	575	16	3.89	+	4.11	2.37e-06	0.000297
positive regulation of cell motility (GO:2000147)	544	15	3.68	+	4.08	5.57e-06	0.000642
forebrain development (GO:0030900)	403	11	2.73	+	4.04	0.000114	0.00818
muscle organ development (GO:0007517)	294	8	1.99	+	4.02	0.00101	0.0422
MAPK cascade (GO:0000165)	368	10	2.49	+	4.02	0.000243	0.0144
response to peptide (GO:1901652)	480	13	3.25	+	4.01	2.9e-05	0.00272
humoral immune response (GO:0006959)	371	10	2.51	+	3.99	0.000259	0.0151
positive regulation of cellular component movement (GO:0051272)	560	15	3.79	+	3.96	7.8e-06	0.000862
regulation of lipid metabolic process (GO:0019216)	411	11	2.78	+	3.96	0.000135	0.00929
regulation of cell-cell adhesion (GO:0022407)	414	11	2.8	+	3.93	0.000143	0.00968
regulation of cellular component movement (GO:0051270)	1023	27	6.92	+	3.9	1.55e-09	7.06e-07
regulation of cell migration (GO:0030334)	876	23	5.92	+	3.88	3.29e-08	8.06e-06
positive regulation of secretion by cell (GO:1903532)	421	11	2.85	+	3.86	0.000165	0.0107
response to hypoxia (GO:0001666)	345	9	2.33	+	3.86	0.000663	0.0305
positive regulation of cell population proliferation (GO:0008284)	921	24	6.23	+	3.85	1.82e-08	5.58e-06
regulation of hormone levels (GO:0010817)	542	14	3.67	+	3.82	2.36e-05	0.00231
response to oxygen-containing compound (GO:1901700)	1603	41	10.84	+	3.78	7.24e-14	7.69e-11
reproductive structure development (GO:0048608)	431	11	2.91	+	3.77	0.000202	0.0124
regulation of anatomical structure morphogenesis (GO:0022603)	1099	28	7.43	+	3.77	1.58e-09	6.78e-07
signal transduction by protein phosphorylation (GO:0023014)	393	10	2.66	+	3.76	0.000403	0.0214
cell migration (GO:0016477)	949	24	6.42	+	3.74	3.17e-08	7.89e-06
reproductive system development (GO:0061458)	435	11	2.94	+	3.74	0.000218	0.0132
response to peptide hormone (GO:0043434)	399	10	2.7	+	3.71	0.000453	0.0229
vasculature development (GO:0001944)	519	13	3.51	+	3.7	6.33e-05	0.00525
response to toxic substance (GO:0009636)	521	13	3.52	+	3.69	6.57e-05	0.00536
regulation of locomotion (GO:0040012)	1010	25	6.83	+	3.66	2.37e-08	6.39e-06
positive regulation of protein phosphorylation (GO:0001934)	1013	25	6.85	+	3.65	2.51e-08	6.65e-06
cardiovascular system development (GO:0072358)	529	13	3.58	+	3.63	7.64e-05	0.00599
positive regulation of secretion (GO:0051047)	448	11	3.03	+	3.63	0.000278	0.0161
regulation of cell motility (GO:2000145)	939	23	6.35	+	3.62	1.12e-07	2.12e-05
neutrophil activation (GO:0042119)	495	12	3.35	+	3.58	0.000164	0.0107
response to metal ion (GO:0010038)	372	9	2.52	+	3.58	0.00111	0.0449
blood vessel development (GO:0001568)	497	12	3.36	+	3.57	0.000171	0.0109
cellular response to oxygen-containing compound (GO:1901701)	1077	26	7.28	+	3.57	1.95e-08	5.74e-06
negative regulation of transport (GO:0051051)	498	12	3.37	+	3.56	0.000174	0.0111
myeloid leukocyte activation (GO:0002274)	582	14	3.94	+	3.56	5.01e-05	0.00441
response to abiotic stimulus (GO:0009628)	1164	28	7.87	+	3.56	5.42e-09	1.96e-06
granulocyte activation (GO:0036230)	500	12	3.38	+	3.55	0.00018	0.0113
positive regulation of response to external stimulus (GO:0032103)	507	12	3.43	+	3.5	0.000204	0.0125
cell activation (GO:0001775)	1064	25	7.2	+	3.47	6.36e-08	1.41e-05
response to organic substance (GO:0010033)	3025	70	20.46	+	3.42	1.09e-22	1.73e-18
tissue morphogenesis (GO:0048729)	566	13	3.83	+	3.4	0.000147	0.00989
positive regulation of apoptotic process (GO:0043065)	654	15	4.42	+	3.39	4.54e-05	0.00404
positive regulation of phosphorylation (GO:0042327)	1090	25	7.37	+	3.39	9.99e-08	1.96e-05
leukocyte activation (GO:0045321)	917	21	6.2	+	3.39	1.23e-06	0.000169
regulation of cell adhesion (GO:0030155)	703	16	4.75	+	3.37	2.73e-05	0.00261
positive regulation of programmed cell death (GO:0043068)	660	15	4.46	+	3.36	5.02e-05	0.00439
response to drug (GO:0042493)	1019	23	6.89	+	3.34	4.59e-07	6.89e-05
cellular response to organic substance (GO:0071310)	2396	54	16.2	+	3.33	3.07e-16	9.76e-13
localization of cell (GO:0051674)	1066	24	7.21	+	3.33	2.61e-07	4.23e-05
cell motility (GO:0048870)	1066	24	7.21	+	3.33	2.61e-07	4.19e-05
positive regulation of cell death (GO:0010942)	712	16	4.81	+	3.32	3.18e-05	0.00292
response to biotic stimulus (GO:0009607)	1381	31	9.34	+	3.32	3.5e-09	1.36e-06
positive regulation of phosphorus metabolic process (GO:0010562)	1160	26	7.84	+	3.31	8.3e-08	1.74e-05
positive regulation of phosphate metabolic process (GO:0045937)	1160	26	7.84	+	3.31	8.3e-08	1.72e-05
secretion (GO:0046903)	1116	25	7.55	+	3.31	1.55e-07	2.71e-05
neutrophil mediated immunity (GO:0002446)	493	11	3.33	+	3.3	0.00061	0.029
response to other organism (GO:0051707)	1347	30	9.11	+	3.29	7.88e-09	2.73e-06
response to external biotic stimulus (GO:0043207)	1349	30	9.12	+	3.29	8.15e-09	2.7e-06
positive regulation of MAPK cascade (GO:0043410)	544	12	3.68	+	3.26	0.000381	0.0204
secretion by cell (GO:0032940)	999	22	6.76	+	3.26	1.26e-06	0.000169
regulation of secretion (GO:0051046)	828	18	5.6	+	3.21	1.52e-05	0.0016
negative regulation of cell population proliferation (GO:0008285)	691	15	4.67	+	3.21	8.31e-05	0.00642
positive regulation of developmental process (GO:0051094)	1388	30	9.39	+	3.2	1.54e-08	4.79e-06
response to external stimulus (GO:0009605)	2472	53	16.72	+	3.17	5.18e-15	9.16e-12
locomotion (GO:0040011)	1306	28	8.83	+	3.17	6.02e-08	1.35e-05
myeloid leukocyte mediated immunity (GO:0002444)	514	11	3.48	+	3.16	0.000852	0.0379
regulation of ion transport (GO:0043269)	702	15	4.75	+	3.16	9.86e-05	0.00734
positive regulation of cell development (GO:0010720)	563	12	3.81	+	3.15	0.000513	0.0253
tube morphogenesis (GO:0035239)	657	14	4.44	+	3.15	0.000175	0.0111
export from cell (GO:0140352)	1046	22	7.07	+	3.11	2.62e-06	0.000323
negative regulation of apoptotic process (GO:0043066)	904	19	6.11	+	3.11	1.37e-05	0.00147
regulation of transmembrane transport (GO:0034762)	573	12	3.87	+	3.1	0.000598	0.0285
positive regulation of multicellular organismal process (GO:0051240)	1768	37	11.96	+	3.09	4.86e-10	2.58e-07
cell activation involved in immune response (GO:0002263)	622	13	4.21	+	3.09	0.00036	0.0197
response to growth factor (GO:0070848)	530	11	3.58	+	3.07	0.00109	0.044
regulation of cell population proliferation (GO:0042127)	1642	34	11.1	+	3.06	3.88e-09	1.47e-06
response to hormone (GO:0009725)	920	19	6.22	+	3.05	1.74e-05	0.00179
regulation of secretion by cell (GO:1903530)	775	16	5.24	+	3.05	8.48e-05	0.00652
negative regulation of programmed cell death (GO:0043069)	921	19	6.23	+	3.05	1.77e-05	0.0018
circulatory system development (GO:0072359)	873	18	5.9	+	3.05	3.02e-05	0.00281
cell adhesion (GO:0007155)	922	19	6.23	+	3.05	1.79e-05	0.00182
biological adhesion (GO:0022610)	928	19	6.28	+	3.03	1.96e-05	0.00195
cell-cell signaling (GO:0007267)	1175	24	7.95	+	3.02	1.43e-06	0.00019
regulation of multicellular organismal development (GO:2000026)	2066	42	13.97	+	3.01	5.33e-11	3.26e-08
regulation of system process (GO:0044057)	591	12	4	+	3	0.000779	0.0353
tissue development (GO:0009888)	1781	36	12.04	+	2.99	2.23e-09	8.89e-07
positive regulation of cell differentiation (GO:0045597)	992	20	6.71	+	2.98	1.44e-05	0.00153
positive regulation of protein modification process (GO:0031401)	1243	25	8.41	+	2.97	1.1e-06	0.000152
cellular response to chemical stimulus (GO:0070887)	2956	59	19.99	+	2.95	1.59e-15	3.61e-12
response to endogenous stimulus (GO:0009719)	1506	30	10.18	+	2.95	9.11e-08	1.83e-05
immune response (GO:0006955)	1870	37	12.65	+	2.93	2.22e-09	9.06e-07
cell surface receptor signaling pathway (GO:0007166)	2480	49	16.77	+	2.92	1.82e-12	1.38e-09
negative regulation of multicellular organismal process (GO:0051241)	1215	24	8.22	+	2.92	2.53e-06	0.000315
reproductive process (GO:0022414)	1437	28	9.72	+	2.88	4.14e-07	6.34e-05
reproduction (GO:0000003)	1440	28	9.74	+	2.88	4.32e-07	6.54e-05
leukocyte activation involved in immune response (GO:0002366)	618	12	4.18	+	2.87	0.00114	0.0457
regulation of multicellular organismal process (GO:0051239)	3187	61	21.55	+	2.83	2.73e-15	5.43e-12
central nervous system development (GO:0007417)	997	19	6.74	+	2.82	5.09e-05	0.00443
multi-organism reproductive process (GO:0044703)	999	19	6.76	+	2.81	5.23e-05	0.00452
regulation of developmental process (GO:0050793)	2631	50	17.79	+	2.81	4.09e-12	2.96e-09
response to organonitrogen compound (GO:0010243)	1010	19	6.83	+	2.78	6.04e-05	0.00511
epithelium development (GO:0060429)	1117	21	7.55	+	2.78	2.4e-05	0.00234
regulation of response to external stimulus (GO:0032101)	1011	19	6.84	+	2.78	6.11e-05	0.00515
positive regulation of transport (GO:0051050)	1013	19	6.85	+	2.77	6.27e-05	0.00525
negative regulation of cell death (GO:0060548)	1013	19	6.85	+	2.77	6.27e-05	0.00523
regulated exocytosis (GO:0045055)	696	13	4.71	+	2.76	0.001	0.0417
negative regulation of developmental process (GO:0051093)	965	18	6.53	+	2.76	0.000106	0.00784
regulation of apoptotic process (GO:0042981)	1558	29	10.54	+	2.75	6.25e-07	9.21e-05
positive regulation of cell communication (GO:0010647)	1936	36	13.09	+	2.75	1.93e-08	5.78e-06
animal organ morphogenesis (GO:0009887)	970	18	6.56	+	2.74	0.000113	0.00817
positive regulation of signaling (GO:0023056)	1944	36	13.15	+	2.74	2.14e-08	5.87e-06
positive regulation of intracellular signal transduction (GO:1902533)	1032	19	6.98	+	2.72	7.99e-05	0.0062
regulation of programmed cell death (GO:0043067)	1580	29	10.68	+	2.71	8.29e-07	0.000118
response to stress (GO:0006950)	3620	66	24.48	+	2.7	9.81e-16	2.6e-12
positive regulation of signal transduction (GO:0009967)	1706	31	11.54	+	2.69	3.93e-07	6.13e-05
movement of cell or subcellular component (GO:0006928)	1555	28	10.52	+	2.66	1.93e-06	0.000247
positive regulation of protein metabolic process (GO:0051247)	1727	31	11.68	+	2.65	5.1e-07	7.59e-05
positive regulation of cellular protein metabolic process (GO:0032270)	1618	29	10.94	+	2.65	1.33e-06	0.000178
multi-organism process (GO:0051704)	1065	19	7.2	+	2.64	0.00012	0.00847
exocytosis (GO:0006887)	785	14	5.31	+	2.64	0.000991	0.0415
regulation of protein phosphorylation (GO:0001932)	1458	26	9.86	+	2.64	5.69e-06	0.000652
response to chemical (GO:0042221)	4501	80	30.44	+	2.63	1.83e-19	1.46e-15
animal organ development (GO:0048513)	3215	57	21.74	+	2.62	9.85e-13	7.84e-10
immune effector process (GO:0002252)	1079	19	7.3	+	2.6	0.000141	0.00961
defense response to other organism (GO:0098542)	967	17	6.54	+	2.6	0.000331	0.0185
regulation of cell death (GO:0010941)	1707	30	11.54	+	2.6	1.25e-06	0.00017
developmental process involved in reproduction (GO:0003006)	968	17	6.55	+	2.6	0.000335	0.0186
anatomical structure morphogenesis (GO:0009653)	2174	38	14.7	+	2.58	3.53e-08	8.51e-06
regulation of transport (GO:0051049)	1891	33	12.79	+	2.58	3.76e-07	5.92e-05
response to nitrogen compound (GO:1901698)	1093	19	7.39	+	2.57	0.000166	0.0108
immune system process (GO:0002376)	2769	48	18.72	+	2.56	3.21e-10	1.76e-07
regulation of localization (GO:0032879)	2816	48	19.04	+	2.52	5.66e-10	2.82e-07
regulation of phosphate metabolic process (GO:0019220)	1822	31	12.32	+	2.52	1.57e-06	0.000207
regulation of phosphorus metabolic process (GO:0051174)	1823	31	12.33	+	2.51	1.59e-06	0.000207
negative regulation of response to stimulus (GO:0048585)	1656	28	11.2	+	2.5	6.3e-06	0.000711
neuron differentiation (GO:0030182)	1016	17	6.87	+	2.47	0.000575	0.0276
positive regulation of response to stimulus (GO:0048584)	2453	41	16.59	+	2.47	4.62e-08	1.08e-05
protein phosphorylation (GO:0006468)	968	16	6.55	+	2.44	0.000954	0.0404
negative regulation of signal transduction (GO:0009968)	1278	21	8.64	+	2.43	0.000158	0.0104
negative regulation of cell communication (GO:0010648)	1423	23	9.62	+	2.39	0.000136	0.00933
negative regulation of signaling (GO:0023057)	1427	23	9.65	+	2.38	0.000139	0.00948
interspecies interaction between organisms (GO:0044419)	1997	32	13.5	+	2.37	4.19e-06	0.000498
regulation of phosphorylation (GO:0042325)	1627	26	11	+	2.36	4.64e-05	0.00411
system development (GO:0048731)	4444	71	30.05	+	2.36	3.72e-14	4.55e-11
cellular response to endogenous stimulus (GO:0071495)	1221	19	8.26	+	2.3	0.000827	0.0371
regulation of immune system process (GO:0002682)	1608	25	10.87	+	2.3	9.4e-05	0.00709
positive regulation of transcription by RNA polymerase II (GO:0045944)	1223	19	8.27	+	2.3	0.000837	0.0374
generation of neurons (GO:0048699)	1561	24	10.56	+	2.27	0.000155	0.0103
regulation of cell differentiation (GO:0045595)	1844	28	12.47	+	2.25	7.09e-05	0.00562
nervous system development (GO:0007399)	2383	36	16.11	+	2.23	3.49e-06	0.000418
neurogenesis (GO:0022008)	1664	25	11.25	+	2.22	0.000236	0.014
multicellular organism development (GO:0007275)	5065	74	34.25	+	2.16	8.17e-13	6.84e-10
regulation of signal transduction (GO:0009966)	3151	46	21.31	+	2.16	2.04e-07	3.42e-05
positive regulation of nitrogen compound metabolic process (GO:0051173)	3229	47	21.84	+	2.15	1.49e-07	2.63e-05
regulation of intracellular signal transduction (GO:1902531)	1794	26	12.13	+	2.14	0.00022	0.0133
positive regulation of macromolecule metabolic process (GO:0010604)	3404	49	23.02	+	2.13	1.25e-07	2.29e-05
positive regulation of metabolic process (GO:0009893)	3702	53	25.03	+	2.12	2.73e-08	7.01e-06
anatomical structure development (GO:0048856)	5451	78	36.86	+	2.12	3.12e-13	3.11e-10
regulation of cell communication (GO:0010646)	3633	51	24.57	+	2.08	1.48e-07	2.64e-05
regulation of protein modification process (GO:0031399)	1871	26	12.65	+	2.05	0.00052	0.0254
positive regulation of nucleic acid-templated transcription (GO:1903508)	1656	23	11.2	+	2.05	0.000905	0.0396
regulation of signaling (GO:0023051)	3673	51	24.84	+	2.05	1.75e-07	3e-05
positive regulation of RNA biosynthetic process (GO:1902680)	1657	23	11.21	+	2.05	0.000911	0.0396
positive regulation of cellular metabolic process (GO:0031325)	3394	47	22.95	+	2.05	8.68e-07	0.000122
homeostatic process (GO:0042592)	1664	23	11.25	+	2.04	0.000953	0.0409
developmental process (GO:0032502)	5900	81	39.9	+	2.03	6.76e-13	5.98e-10
regulation of molecular function (GO:0065009)	3063	42	20.71	+	2.03	6.51e-06	0.00073
signal transduction (GO:0007165)	5134	70	34.72	+	2.02	2.01e-10	1.18e-07
cellular response to stress (GO:0033554)	1761	24	11.91	+	2.02	0.00114	0.0459
positive regulation of gene expression (GO:0010628)	2032	27	13.74	+	1.96	0.00086	0.0378
regulation of response to stimulus (GO:0048583)	4329	57	29.27	+	1.95	1.16e-07	2.17e-05
positive regulation of biosynthetic process (GO:0009891)	2055	27	13.9	+	1.94	0.000916	0.0397
cell differentiation (GO:0030154)	3732	49	25.24	+	1.94	2.36e-06	0.000298
signaling (GO:0023052)	5491	72	37.13	+	1.94	5.53e-10	2.84e-07
cellular developmental process (GO:0048869)	3825	50	25.87	+	1.93	1.72e-06	0.000222
negative regulation of biological process (GO:0048519)	5388	70	36.44	+	1.92	1.73e-09	7.25e-07
cell communication (GO:0007154)	5595	72	37.83	+	1.9	1.37e-09	6.42e-07
regulation of transcription by RNA polymerase II (GO:0006357)	2276	29	15.39	+	1.88	0.000964	0.0405
negative regulation of cellular process (GO:0048523)	4799	61	32.45	+	1.88	1.12e-07	2.14e-05
cellular response to stimulus (GO:0051716)	6783	86	45.87	+	1.87	6.31e-12	4.36e-09
regulation of catalytic activity (GO:0050790)	2385	30	16.13	+	1.86	0.000789	0.0357
regulation of cellular protein metabolic process (GO:0032268)	2660	33	17.99	+	1.83	0.000536	0.0262
regulation of protein metabolic process (GO:0051246)	2833	35	19.16	+	1.83	0.00032	0.018
positive regulation of biological process (GO:0048518)	6249	77	42.26	+	1.82	1.57e-09	6.92e-07
positive regulation of cellular process (GO:0048522)	5520	68	37.33	+	1.82	4.49e-08	1.07e-05
multicellular organismal process (GO:0032501)	7015	86	47.44	+	1.81	4.22e-11	2.69e-08
regulation of biological quality (GO:0065008)	4112	50	27.81	+	1.8	1.63e-05	0.00168
response to stimulus (GO:0050896)	8544	101	57.78	+	1.75	3.43e-13	3.21e-10
regulation of primary metabolic process (GO:0080090)	6064	64	41.01	+	1.56	5.34e-05	0.00455
regulation of metabolic process (GO:0019222)	6755	71	45.68	+	1.55	1.21e-05	0.00131
regulation of nitrogen compound metabolic process (GO:0051171)	5881	61	39.77	+	1.53	0.000154	0.0103
regulation of cellular metabolic process (GO:0031323)	6272	65	42.41	+	1.53	6.68e-05	0.00543
localization (GO:0051179)	5778	59	39.07	+	1.51	0.000315	0.0178
regulation of macromolecule metabolic process (GO:0060255)	6204	61	41.95	+	1.45	0.000815	0.0367
regulation of cellular process (GO:0050794)	11077	104	74.91	+	1.39	6.62e-07	9.66e-05
regulation of biological process (GO:0050789)	11795	108	79.76	+	1.35	8.98e-07	0.000125
biological regulation (GO:0065007)	12491	109	84.47	+	1.29	1.95e-05	0.00195
cellular process (GO:0009987)	14623	123	98.88	+	1.24	2.8e-06	0.000343
biological_process (GO:0008150)	17794	135	120.33	+	1.12	0.000109	0.00795
Unclassified (UNCLASSIFIED)	3057	6	20.67	-	0.29	0.000109	0.00791
nucleic acid metabolic process (GO:0090304)	2301	4	15.56	-	0.26	0.000618	0.0291

## Sheet: Molecular function
Table 4
Analysis Type:	PANTHER Overrepresentation Test (Released 20190711)
Annotation Version and Release Date:	GO Ontology database Released 2020-02-21
Analyzed List:	Top 50 differentially-regulated genes for each fibroblast line
Reference List:	Homo sapiens (all genes in database)
Test Type:	FISHER
Correction:	FDR
GO molecular function complete	Homo sapiens - REFLIST (20851)	Fibroblasts (141)	Fibroblasts (expected)	Fibroblasts (over/under)	Fibroblasts (fold Enrichment)	Fibroblasts (raw P-value)	Fibroblasts (FDR)
CXCR chemokine receptor binding (GO:0045236)	18	6	0.12	+	49.29	1.01e-08	4.74e-06
chemokine activity (GO:0008009)	48	8	0.32	+	24.65	3.67e-09	2.17e-06
chemokine receptor binding (GO:0042379)	67	8	0.45	+	17.66	3.92e-08	1.68e-05
cytokine activity (GO:0005125)	217	23	1.47	+	15.67	3.58e-20	1.69e-16
chemoattractant activity (GO:0042056)	39	4	0.26	+	15.17	0.000196	0.0463
growth factor activity (GO:0008083)	163	12	1.1	+	10.89	2.42e-09	1.63e-06
extracellular matrix structural constituent (GO:0005201)	165	10	1.12	+	8.96	3.02e-07	0.000119
receptor ligand activity (GO:0048018)	487	29	3.29	+	8.81	8.28e-19	1.95e-15
signaling receptor activator activity (GO:0030546)	492	29	3.33	+	8.72	1.07e-18	1.69e-15
cytokine receptor binding (GO:0005126)	262	15	1.77	+	8.47	6.07e-10	4.77e-07
receptor regulator activity (GO:0030545)	538	29	3.64	+	7.97	1.05e-17	1.23e-14
growth factor receptor binding (GO:0070851)	136	7	0.92	+	7.61	5.19e-05	0.0136
heparin binding (GO:0008201)	170	8	1.15	+	6.96	2.77e-05	0.00769
glycosaminoglycan binding (GO:0005539)	233	10	1.58	+	6.35	5.89e-06	0.00198
G protein-coupled receptor binding (GO:0001664)	291	11	1.97	+	5.59	6.39e-06	0.00201
sulfur compound binding (GO:1901681)	254	9	1.72	+	5.24	7.36e-05	0.0183
structural molecule activity (GO:0005198)	706	18	4.77	+	3.77	1.79e-06	0.000648
signaling receptor binding (GO:0005102)	1684	40	11.39	+	3.51	1.62e-12	1.53e-09
molecular function regulator (GO:0098772)	1861	36	12.58	+	2.86	7.01e-09	3.67e-06
binding (GO:0005488)	15295	125	103.43	+	1.21	1.32e-05	0.00388
molecular_function (GO:0003674)	17653	134	119.37	+	1.12	0.000222	0.0476
Unclassified (UNCLASSIFIED)	3198	7	21.63	-	0.32	0.000222	0.0498

## Sheet: Cellular component
Table 4
Analysis Type:	PANTHER Overrepresentation Test (Released 20190711)
Annotation Version and Release Date:	GO Ontology database Released 2020-02-21
Analyzed List:	Top 50 differentially-regulated genes for each fibroblast line
Reference List:	Homo sapiens (all genes in database)
Test Type:	FISHER
Correction:	FDR
GO cellular component complete	Homo sapiens - REFLIST (20851)	fibroblasts (141)	fibroblasts (expected)	fibroblasts (over/under)	fibroblasts (fold Enrichment)	fibroblasts (raw P-value)	fibroblasts (FDR)
postsynaptic intermediate filament cytoskeleton (GO:0099160)	2	2	0.01	+	> 100	0.000266	0.0382
neurofilament (GO:0005883)	11	4	0.07	+	53.77	2.51e-06	0.00101
ficolin-1-rich granule (GO:0101002)	124	6	0.84	+	7.16	0.000249	0.0416
ficolin-1-rich granule lumen (GO:1904813)	124	6	0.84	+	7.16	0.000249	0.0384
collagen-containing extracellular matrix (GO:0062023)	409	14	2.77	+	5.06	1.04e-06	0.000521
extracellular matrix (GO:0031012)	536	18	3.62	+	4.97	3.54e-08	2.37e-05
endoplasmic reticulum lumen (GO:0005788)	310	10	2.1	+	4.77	6.25e-05	0.0179
secretory granule (GO:0030141)	846	18	5.72	+	3.15	2.01e-05	0.00672
extracellular space (GO:0005615)	3349	64	22.65	+	2.83	3.74e-16	3.75e-13
secretory vesicle (GO:0099503)	1015	18	6.86	+	2.62	0.000197	0.0395
extracellular region (GO:0005576)	4380	76	29.62	+	2.57	1.5e-17	3e-14
extracellular organelle (GO:0043230)	2124	30	14.36	+	2.09	0.000116	0.0258
extracellular vesicle (GO:1903561)	2119	29	14.33	+	2.02	0.000226	0.0413
vesicle (GO:0031982)	3886	46	26.28	+	1.75	7.78e-05	0.0195
cellular anatomical entity (GO:0110165)	18633	138	126	+	1.1	0.000269	0.036
nucleoplasm (GO:0005654)	3975	11	26.88	-	0.41	0.000324	0.0407

## Sheet: Pathways
Table 4
Analysis Type:	PANTHER Overrepresentation Test (Released 20190711)
Annotation Version and Release Date:	PANTHER version 15.0 Released 2020-02-14
Analyzed List:	Top 50 differentially-regulated genes for each fibroblast line
Reference List:	Homo sapiens (all genes in database)
Test Type:	FISHER
Correction:	FDR
PANTHER Pathways	Homo sapiens - REFLIST (20851)	fibroblasts (141)	fibroblasts (expected)	fibroblasts (over/under)	fibroblasts (fold Enrichment)	fibroblasts (raw P-value)	fibroblasts (FDR)
Inflammation mediated by chemokine and cytokine signaling pathway (P00031)	255	8	1.72	+	4.64	0.000412	0.0338
Unclassified (UNCLASSIFIED)	18243	102	123.36	-	0.83	1.36e-06	0.000223

## Sheet: Reactome pathways
Supplementary Table 4
Analysis Type:	PANTHER Overrepresentation Test (Released 20190711)
Annotation Version and Release Date:	Reactome version 65 Released 2019-12-22
Analyzed List:	Top 50 differentially-regulated genes for each fibroblast line
Reference List:	Homo sapiens (all genes in database)
Test Type:	FISHER
Correction:	FDR
Reactome pathways	Homo sapiens - REFLIST (20851)	fibroblasts (141)	fibroblasts (expected)	fibroblasts (over/under)	fibroblasts (fold Enrichment)	fibroblasts (raw P-value)	fibroblasts (FDR)
Interleukin-10 signaling (R-HSA-6783783)	45	11	0.3	+	36.15	9.72e-14	2.22e-10
Synthesis of Prostaglandins (PG) and Thromboxanes (TX) (R-HSA-2162123)	15	3	0.1	+	29.58	0.000225	0.0302
IL-6-type cytokine receptor ligand interactions (R-HSA-6788467)	17	3	0.11	+	26.1	0.000311	0.0395
Interleukin-6 family signaling (R-HSA-6783589)	24	4	0.16	+	24.65	3.52e-05	0.00671
Chemokine receptors bind chemokines (R-HSA-380108)	57	9	0.39	+	23.35	5.75e-10	4.38e-07
Assembly of collagen fibrils and other multimeric structures (R-HSA-2022090)	60	6	0.41	+	14.79	5.38e-06	0.00123
Interleukin-4 and Interleukin-13 signaling (R-HSA-6785807)	111	9	0.75	+	11.99	1.2e-07	3.9e-05
Collagen degradation (R-HSA-1442490)	64	5	0.43	+	11.55	0.000101	0.0154
Interferon alpha/beta signaling (R-HSA-909733)	67	5	0.45	+	11.04	0.000124	0.0177
Collagen formation (R-HSA-1474290)	89	6	0.6	+	9.97	4.39e-05	0.00772
Peptide ligand-binding receptors (R-HSA-375276)	196	13	1.33	+	9.81	1.68e-09	7.67e-07
Degradation of the extracellular matrix (R-HSA-1474228)	140	6	0.95	+	6.34	0.000463	0.0504
Class A/1 (Rhodopsin-like receptors) (R-HSA-373076)	331	13	2.24	+	5.81	5.89e-07	0.000168
Signaling by Interleukins (R-HSA-449147)	447	17	3.02	+	5.62	1.53e-08	5.84e-06
Interferon Signaling (R-HSA-913531)	196	7	1.33	+	5.28	0.000452	0.0516
Cytokine Signaling in Immune system (R-HSA-1280215)	823	28	5.57	+	5.03	2.42e-12	2.76e-09
Extracellular matrix organization (R-HSA-1474244)	299	10	2.02	+	4.95	4.66e-05	0.0076
GPCR ligand binding (R-HSA-500792)	463	15	3.13	+	4.79	8.17e-07	0.000207
Signaling by Nuclear Receptors (R-HSA-9006931)	261	8	1.76	+	4.53	0.000478	0.0496
Immune System (R-HSA-168256)	2159	41	14.6	+	2.81	7.51e-10	4.29e-07
Signal Transduction (R-HSA-162582)	2730	34	18.46	+	1.84	0.000386	0.0464
Unclassified (UNCLASSIFIED)	10195	42	68.94	-	0.61	5.88e-06	0.00122
