# Supplementary material for: Tracking telomere fusions through crisis reveals conflict between DNA transcription and the DNA damage response
Source: NAR Cancer. 2021 Jan 6;3(1):zcaa044. doi: 10.1093/narcan/zcaa044 (PMC7787266; doi:10.1093/narcan/zcaa044)
Supplement: zcaa044_Supplemental_Files [file zcaa044_supplemental_files.zip › Liddiard et al Supplementary Table 5 070720.xlsx]

## Sheet: overlap
Supplementary Table 5
GSEA Overlap Results
Collection(s):	C1, C2, C3, C4, C5, C6, C7, H
# overlaps shown:	10
# genesets in collections:	25724
# genes in comparison (n):	141
# genes in universe (N):	38404
Gene Set Name	# Genes in Gene Set (K)	Description	# Differentially-expressed fibroblast genes in Overlap (k)	k/K	p-value	FDR q-value
BOQUEST_STEM_CELL_CULTURED_VS_FRESH_UP	427	Genes up-regulated in cultured stromal stem cells from adipose tissue, compared to the freshly isolated cells.	30	0.0703	1.14e-29	2.93e-25
NABA_MATRISOME	1026	Ensemble of genes encoding extracellular matrix and extracellular matrix-associated proteins	39	0.038	1.57e-28	2.01e-24
CHICAS_RB1_TARGETS_SENESCENT	563	Genes up-regulated in senescent IMR90 cells (fibroblast) after knockdown of RB1 [GeneID=5925] by RNAi.	31	0.0551	2.02e-27	1.73e-23
GO_CYTOKINE_ACTIVITY	219	Functions to control the survival, growth, differentiation and effector function of tissues and cells. [ISBN:0198599471]	23	0.105	6.55e-27	4.21e-23
LIANG_SILENCED_BY_METHYLATION_2	58	Genes up-regulated in T24 cells (bladder carcinoma) after treatment with decitabine (5-aza-2'-deoxycytidine) [PubChem=451668].	16	0.2759	3.18e-26	1.63e-22
GO_RESPONSE_TO_CYTOKINE	1210	Any process that results in a change in state or activity of a cell or an organism (in terms of movement, secretion, enzyme production, gene expression, etc.) as a result of a cytokine stimulus. [GOC:sl]	39	0.0322	6.68e-26	2.86e-22
MODULE_92	149	Secreted signaling molecules.	20	0.1342	1.03e-25	3.8e-22
GHANDHI_DIRECT_IRRADIATION_UP	103	Genes significantly (FDR < 10%) up-regulated in IMR-90 cells (fibroblast) in response to direct irradiation.	18	0.1748	2.01e-25	6.48e-22
MODULE_46	394	Genes in the cancer module 46.	26	0.066	4.67e-25	1.34e-21
MODULE_75	398	Immune response.	26	0.0653	6.06e-25	1.56e-21
Gene/Gene Set Overlap Matrix
Entrez Gene Id	Gene Symbol	Gene Description	BOQUEST_STEM_CELL_CULTURED_VS_FRESH_UP	NABA_MATRISOME	CHICAS_RB1_TARGETS_SENESCENT	GO_CYTOKINE_ACTIVITY	LIANG_SILENCED_BY_METHYLATION_2	GO_RESPONSE_TO_CYTOKINE	MODULE_92	GHANDHI_DIRECT_IRRADIATION_UP	MODULE_46	MODULE_75
2920	CXCL2	C-X-C motif chemokine ligand 2 [Source:HGNC Symbol;Acc:HGNC:4603]	BOQUEST_STEM_CELL_CULTURED_VS_FRESH_UP	NABA_MATRISOME	CHICAS_RB1_TARGETS_SENESCENT	GO_CYTOKINE_ACTIVITY	LIANG_SILENCED_BY_METHYLATION_2	GO_RESPONSE_TO_CYTOKINE		GHANDHI_DIRECT_IRRADIATION_UP	MODULE_46	MODULE_75
3624	INHBA	inhibin subunit beta A [Source:HGNC Symbol;Acc:HGNC:6066]	BOQUEST_STEM_CELL_CULTURED_VS_FRESH_UP	NABA_MATRISOME	CHICAS_RB1_TARGETS_SENESCENT	GO_CYTOKINE_ACTIVITY	LIANG_SILENCED_BY_METHYLATION_2		MODULE_92	GHANDHI_DIRECT_IRRADIATION_UP
3627	CXCL10	C-X-C motif chemokine ligand 10 [Source:HGNC Symbol;Acc:HGNC:10637]	BOQUEST_STEM_CELL_CULTURED_VS_FRESH_UP	NABA_MATRISOME	CHICAS_RB1_TARGETS_SENESCENT	GO_CYTOKINE_ACTIVITY		GO_RESPONSE_TO_CYTOKINE	MODULE_92		MODULE_46	MODULE_75
2921	CXCL3	C-X-C motif chemokine ligand 3 [Source:HGNC Symbol;Acc:HGNC:4604]	BOQUEST_STEM_CELL_CULTURED_VS_FRESH_UP	NABA_MATRISOME	CHICAS_RB1_TARGETS_SENESCENT	GO_CYTOKINE_ACTIVITY		GO_RESPONSE_TO_CYTOKINE		GHANDHI_DIRECT_IRRADIATION_UP
1520	CTSS	cathepsin S [Source:HGNC Symbol;Acc:HGNC:2545]	BOQUEST_STEM_CELL_CULTURED_VS_FRESH_UP	NABA_MATRISOME	CHICAS_RB1_TARGETS_SENESCENT						MODULE_46	MODULE_75
3576	CXCL8	C-X-C motif chemokine ligand 8 [Source:HGNC Symbol;Acc:HGNC:6025]	BOQUEST_STEM_CELL_CULTURED_VS_FRESH_UP	NABA_MATRISOME		GO_CYTOKINE_ACTIVITY		GO_RESPONSE_TO_CYTOKINE	MODULE_92	GHANDHI_DIRECT_IRRADIATION_UP	MODULE_46	MODULE_75
6347	CCL2	C-C motif chemokine ligand 2 [Source:HGNC Symbol;Acc:HGNC:10618]	BOQUEST_STEM_CELL_CULTURED_VS_FRESH_UP	NABA_MATRISOME		GO_CYTOKINE_ACTIVITY		GO_RESPONSE_TO_CYTOKINE	MODULE_92		MODULE_46	MODULE_75
9244	CRLF1	cytokine receptor like factor 1 [Source:HGNC Symbol;Acc:HGNC:2364]	BOQUEST_STEM_CELL_CULTURED_VS_FRESH_UP	NABA_MATRISOME		GO_CYTOKINE_ACTIVITY		GO_RESPONSE_TO_CYTOKINE			MODULE_46	MODULE_75
650	BMP2	bone morphogenetic protein 2 [Source:HGNC Symbol;Acc:HGNC:1069]	BOQUEST_STEM_CELL_CULTURED_VS_FRESH_UP	NABA_MATRISOME		GO_CYTOKINE_ACTIVITY			MODULE_92	GHANDHI_DIRECT_IRRADIATION_UP
9518	GDF15	growth differentiation factor 15 [Source:HGNC Symbol;Acc:HGNC:30142]	BOQUEST_STEM_CELL_CULTURED_VS_FRESH_UP	NABA_MATRISOME		GO_CYTOKINE_ACTIVITY				GHANDHI_DIRECT_IRRADIATION_UP
7130	TNFAIP6	TNF alpha induced protein 6 [Source:HGNC Symbol;Acc:HGNC:11898]	BOQUEST_STEM_CELL_CULTURED_VS_FRESH_UP	NABA_MATRISOME
7123	CLEC3B	C-type lectin domain family 3 member B [Source:HGNC Symbol;Acc:HGNC:11891]	BOQUEST_STEM_CELL_CULTURED_VS_FRESH_UP	NABA_MATRISOME
165	AEBP1	AE binding protein 1 [Source:HGNC Symbol;Acc:HGNC:303]	BOQUEST_STEM_CELL_CULTURED_VS_FRESH_UP	NABA_MATRISOME
1404	HAPLN1	hyaluronan and proteoglycan link protein 1 [Source:HGNC Symbol;Acc:HGNC:2380]	BOQUEST_STEM_CELL_CULTURED_VS_FRESH_UP	NABA_MATRISOME
10135	NAMPT	nicotinamide phosphoribosyltransferase [Source:HGNC Symbol;Acc:HGNC:30092]	BOQUEST_STEM_CELL_CULTURED_VS_FRESH_UP		CHICAS_RB1_TARGETS_SENESCENT	GO_CYTOKINE_ACTIVITY			MODULE_92	GHANDHI_DIRECT_IRRADIATION_UP	MODULE_46	MODULE_75
1116	CHI3L1	chitinase 3 like 1 [Source:HGNC Symbol;Acc:HGNC:1932]	BOQUEST_STEM_CELL_CULTURED_VS_FRESH_UP		CHICAS_RB1_TARGETS_SENESCENT			GO_RESPONSE_TO_CYTOKINE
10628	TXNIP	thioredoxin interacting protein [Source:HGNC Symbol;Acc:HGNC:16952]	BOQUEST_STEM_CELL_CULTURED_VS_FRESH_UP		CHICAS_RB1_TARGETS_SENESCENT
4982	TNFRSF11B	TNF receptor superfamily member 11b [Source:HGNC Symbol;Acc:HGNC:11909]	BOQUEST_STEM_CELL_CULTURED_VS_FRESH_UP			GO_CYTOKINE_ACTIVITY		GO_RESPONSE_TO_CYTOKINE
6648	SOD2	superoxide dismutase 2 [Source:HGNC Symbol;Acc:HGNC:11180]	BOQUEST_STEM_CELL_CULTURED_VS_FRESH_UP				LIANG_SILENCED_BY_METHYLATION_2	GO_RESPONSE_TO_CYTOKINE		GHANDHI_DIRECT_IRRADIATION_UP
4600	MX2	MX dynamin like GTPase 2 [Source:HGNC Symbol;Acc:HGNC:7533]	BOQUEST_STEM_CELL_CULTURED_VS_FRESH_UP				LIANG_SILENCED_BY_METHYLATION_2	GO_RESPONSE_TO_CYTOKINE			MODULE_46	MODULE_75
684	BST2	bone marrow stromal cell antigen 2 [Source:HGNC Symbol;Acc:HGNC:1119]	BOQUEST_STEM_CELL_CULTURED_VS_FRESH_UP					GO_RESPONSE_TO_CYTOKINE	MODULE_92		MODULE_46	MODULE_75
5021	OXTR	oxytocin receptor [Source:HGNC Symbol;Acc:HGNC:8529]	BOQUEST_STEM_CELL_CULTURED_VS_FRESH_UP					GO_RESPONSE_TO_CYTOKINE
56892	TCIM	transcriptional and immune response regulator [Source:HGNC Symbol;Acc:HGNC:1357]	BOQUEST_STEM_CELL_CULTURED_VS_FRESH_UP							GHANDHI_DIRECT_IRRADIATION_UP
5166	PDK4	pyruvate dehydrogenase kinase 4 [Source:HGNC Symbol;Acc:HGNC:8812]	BOQUEST_STEM_CELL_CULTURED_VS_FRESH_UP
1545	CYP1B1	cytochrome P450 family 1 subfamily B member 1 [Source:HGNC Symbol;Acc:HGNC:2597]	BOQUEST_STEM_CELL_CULTURED_VS_FRESH_UP
3310	HSPA6	heat shock protein family A (Hsp70) member 6 [Source:HGNC Symbol;Acc:HGNC:5239]	BOQUEST_STEM_CELL_CULTURED_VS_FRESH_UP
5730	PTGDS	prostaglandin D2 synthase [Source:HGNC Symbol;Acc:HGNC:9592]	BOQUEST_STEM_CELL_CULTURED_VS_FRESH_UP
3855	KRT7	keratin 7 [Source:HGNC Symbol;Acc:HGNC:6445]	BOQUEST_STEM_CELL_CULTURED_VS_FRESH_UP
6505	SLC1A1	solute carrier family 1 member 1 [Source:HGNC Symbol;Acc:HGNC:10939]	BOQUEST_STEM_CELL_CULTURED_VS_FRESH_UP
2318	FLNC	filamin C [Source:HGNC Symbol;Acc:HGNC:3756]	BOQUEST_STEM_CELL_CULTURED_VS_FRESH_UP
3569	IL6	interleukin 6 [Source:HGNC Symbol;Acc:HGNC:6018]		NABA_MATRISOME	CHICAS_RB1_TARGETS_SENESCENT	GO_CYTOKINE_ACTIVITY	LIANG_SILENCED_BY_METHYLATION_2	GO_RESPONSE_TO_CYTOKINE	MODULE_92	GHANDHI_DIRECT_IRRADIATION_UP	MODULE_46	MODULE_75
6372	CXCL6	C-X-C motif chemokine ligand 6 [Source:HGNC Symbol;Acc:HGNC:10643]		NABA_MATRISOME	CHICAS_RB1_TARGETS_SENESCENT	GO_CYTOKINE_ACTIVITY	LIANG_SILENCED_BY_METHYLATION_2	GO_RESPONSE_TO_CYTOKINE	MODULE_92		MODULE_46	MODULE_75
1437	CSF2	colony stimulating factor 2 [Source:HGNC Symbol;Acc:HGNC:2434]		NABA_MATRISOME	CHICAS_RB1_TARGETS_SENESCENT	GO_CYTOKINE_ACTIVITY	LIANG_SILENCED_BY_METHYLATION_2	GO_RESPONSE_TO_CYTOKINE
374	AREG	amphiregulin [Source:HGNC Symbol;Acc:HGNC:651]		NABA_MATRISOME	CHICAS_RB1_TARGETS_SENESCENT	GO_CYTOKINE_ACTIVITY	LIANG_SILENCED_BY_METHYLATION_2		MODULE_92		MODULE_46	MODULE_75
3552	IL1A	interleukin 1 alpha [Source:HGNC Symbol;Acc:HGNC:5991]		NABA_MATRISOME	CHICAS_RB1_TARGETS_SENESCENT	GO_CYTOKINE_ACTIVITY		GO_RESPONSE_TO_CYTOKINE	MODULE_92	GHANDHI_DIRECT_IRRADIATION_UP	MODULE_46	MODULE_75
3976	LIF	LIF interleukin 6 family cytokine [Source:HGNC Symbol;Acc:HGNC:6596]		NABA_MATRISOME	CHICAS_RB1_TARGETS_SENESCENT	GO_CYTOKINE_ACTIVITY		GO_RESPONSE_TO_CYTOKINE	MODULE_92	GHANDHI_DIRECT_IRRADIATION_UP	MODULE_46	MODULE_75
3589	IL11	interleukin 11 [Source:HGNC Symbol;Acc:HGNC:5966]		NABA_MATRISOME	CHICAS_RB1_TARGETS_SENESCENT	GO_CYTOKINE_ACTIVITY		GO_RESPONSE_TO_CYTOKINE	MODULE_92	GHANDHI_DIRECT_IRRADIATION_UP	MODULE_46	MODULE_75
5266	PI3	peptidase inhibitor 3 [Source:HGNC Symbol;Acc:HGNC:8947]		NABA_MATRISOME	CHICAS_RB1_TARGETS_SENESCENT		LIANG_SILENCED_BY_METHYLATION_2
4318	MMP9	matrix metallopeptidase 9 [Source:HGNC Symbol;Acc:HGNC:7176]		NABA_MATRISOME	CHICAS_RB1_TARGETS_SENESCENT			GO_RESPONSE_TO_CYTOKINE
1300	COL10A1	collagen type X alpha 1 chain [Source:HGNC Symbol;Acc:HGNC:2185]		NABA_MATRISOME	CHICAS_RB1_TARGETS_SENESCENT
25878	MXRA5	matrix remodeling associated 5 [Source:HGNC Symbol;Acc:HGNC:7539]		NABA_MATRISOME	CHICAS_RB1_TARGETS_SENESCENT
3553	IL1B	interleukin 1 beta [Source:HGNC Symbol;Acc:HGNC:5992]		NABA_MATRISOME		GO_CYTOKINE_ACTIVITY		GO_RESPONSE_TO_CYTOKINE	MODULE_92	GHANDHI_DIRECT_IRRADIATION_UP	MODULE_46	MODULE_75
6387	CXCL12	C-X-C motif chemokine ligand 12 [Source:HGNC Symbol;Acc:HGNC:10672]		NABA_MATRISOME		GO_CYTOKINE_ACTIVITY		GO_RESPONSE_TO_CYTOKINE	MODULE_92		MODULE_46	MODULE_75
6354	CCL7	C-C motif chemokine ligand 7 [Source:HGNC Symbol;Acc:HGNC:10634]		NABA_MATRISOME		GO_CYTOKINE_ACTIVITY		GO_RESPONSE_TO_CYTOKINE	MODULE_92		MODULE_46	MODULE_75
654	BMP6	bone morphogenetic protein 6 [Source:HGNC Symbol;Acc:HGNC:1073]		NABA_MATRISOME		GO_CYTOKINE_ACTIVITY
4314	MMP3	matrix metallopeptidase 3 [Source:HGNC Symbol;Acc:HGNC:7173]		NABA_MATRISOME				GO_RESPONSE_TO_CYTOKINE		GHANDHI_DIRECT_IRRADIATION_UP
1281	COL3A1	collagen type III alpha 1 chain [Source:HGNC Symbol;Acc:HGNC:2201]		NABA_MATRISOME				GO_RESPONSE_TO_CYTOKINE
1393	CRHBP	corticotropin releasing hormone binding protein [Source:HGNC Symbol;Acc:HGNC:2356]		NABA_MATRISOME				GO_RESPONSE_TO_CYTOKINE
8745	ADAM23	ADAM metallopeptidase domain 23 [Source:HGNC Symbol;Acc:HGNC:202]		NABA_MATRISOME				GO_RESPONSE_TO_CYTOKINE
2252	FGF7	fibroblast growth factor 7 [Source:HGNC Symbol;Acc:HGNC:3685]		NABA_MATRISOME					MODULE_92		MODULE_46	MODULE_75
84870	RSPO3	R-spondin 3 [Source:HGNC Symbol;Acc:HGNC:20866]		NABA_MATRISOME
284217	LAMA1	laminin subunit alpha 1 [Source:HGNC Symbol;Acc:HGNC:6481]		NABA_MATRISOME
10272	FSTL3	follistatin like 3 [Source:HGNC Symbol;Acc:HGNC:3973]		NABA_MATRISOME
50509	COL5A3	collagen type V alpha 3 chain [Source:HGNC Symbol;Acc:HGNC:14864]		NABA_MATRISOME
157869	SBSPON	somatomedin B and thrombospondin type 1 domain containing [Source:HGNC Symbol;Acc:HGNC:30362]		NABA_MATRISOME
5743	PTGS2	prostaglandin-endoperoxide synthase 2 [Source:HGNC Symbol;Acc:HGNC:9605]			CHICAS_RB1_TARGETS_SENESCENT		LIANG_SILENCED_BY_METHYLATION_2	GO_RESPONSE_TO_CYTOKINE		GHANDHI_DIRECT_IRRADIATION_UP
718	C3	complement C3 [Source:HGNC Symbol;Acc:HGNC:1318]			CHICAS_RB1_TARGETS_SENESCENT		LIANG_SILENCED_BY_METHYLATION_2				MODULE_46	MODULE_75
7056	THBD	thrombomodulin [Source:HGNC Symbol;Acc:HGNC:11784]			CHICAS_RB1_TARGETS_SENESCENT		LIANG_SILENCED_BY_METHYLATION_2
3037	HAS2	hyaluronan synthase 2 [Source:HGNC Symbol;Acc:HGNC:4819]			CHICAS_RB1_TARGETS_SENESCENT			GO_RESPONSE_TO_CYTOKINE
9945	GFPT2	glutamine-fructose-6-phosphate transaminase 2 [Source:HGNC Symbol;Acc:HGNC:4242]			CHICAS_RB1_TARGETS_SENESCENT			GO_RESPONSE_TO_CYTOKINE
50486	G0S2	G0/G1 switch 2 [Source:HGNC Symbol;Acc:HGNC:30229]			CHICAS_RB1_TARGETS_SENESCENT					GHANDHI_DIRECT_IRRADIATION_UP
51083	GAL	galanin and GMAP prepropeptide [Source:HGNC Symbol;Acc:HGNC:4114]			CHICAS_RB1_TARGETS_SENESCENT
8876	VNN1	vanin 1 [Source:HGNC Symbol;Acc:HGNC:12705]			CHICAS_RB1_TARGETS_SENESCENT
9435	CHST2	carbohydrate sulfotransferase 2 [Source:HGNC Symbol;Acc:HGNC:1970]			CHICAS_RB1_TARGETS_SENESCENT
3755	KCNG1	potassium voltage-gated channel modifier subfamily G member 1 [Source:HGNC Symbol;Acc:HGNC:6248]			CHICAS_RB1_TARGETS_SENESCENT
387763	C11orf96	chromosome 11 open reading frame 96 [Source:HGNC Symbol;Acc:HGNC:38675]			CHICAS_RB1_TARGETS_SENESCENT
55859	BEX1	brain expressed X-linked 1 [Source:HGNC Symbol;Acc:HGNC:1036]			CHICAS_RB1_TARGETS_SENESCENT
7857	SCG2	secretogranin II [Source:HGNC Symbol;Acc:HGNC:10575]				GO_CYTOKINE_ACTIVITY			MODULE_92
4938	OAS1	2'-5'-oligoadenylate synthetase 1 [Source:HGNC Symbol;Acc:HGNC:8086]					LIANG_SILENCED_BY_METHYLATION_2	GO_RESPONSE_TO_CYTOKINE			MODULE_46	MODULE_75
4939	OAS2	2'-5'-oligoadenylate synthetase 2 [Source:HGNC Symbol;Acc:HGNC:8087]					LIANG_SILENCED_BY_METHYLATION_2	GO_RESPONSE_TO_CYTOKINE
6781	STC1	stanniocalcin 1 [Source:HGNC Symbol;Acc:HGNC:11373]					LIANG_SILENCED_BY_METHYLATION_2		MODULE_92
10964	IFI44L	interferon induced protein 44 like [Source:HGNC Symbol;Acc:HGNC:17817]					LIANG_SILENCED_BY_METHYLATION_2
1230	CCR1	C-C motif chemokine receptor 1 [Source:HGNC Symbol;Acc:HGNC:1602]						GO_RESPONSE_TO_CYTOKINE	MODULE_92		MODULE_46	MODULE_75
27074	LAMP3	lysosomal associated membrane protein 3 [Source:HGNC Symbol;Acc:HGNC:14582]						GO_RESPONSE_TO_CYTOKINE			MODULE_46	MODULE_75
9536	PTGES	prostaglandin E synthase [Source:HGNC Symbol;Acc:HGNC:9599]						GO_RESPONSE_TO_CYTOKINE
27063	ANKRD1	ankyrin repeat domain 1 [Source:HGNC Symbol;Acc:HGNC:15819]						GO_RESPONSE_TO_CYTOKINE
3936	LCP1	lymphocyte cytosolic protein 1 [Source:HGNC Symbol;Acc:HGNC:6528]						GO_RESPONSE_TO_CYTOKINE
91543	RSAD2	radical S-adenosyl methionine domain containing 2 [Source:HGNC Symbol;Acc:HGNC:30908]						GO_RESPONSE_TO_CYTOKINE
115361	GBP4	guanylate binding protein 4 [Source:HGNC Symbol;Acc:HGNC:20480]						GO_RESPONSE_TO_CYTOKINE
4744	NEFH	neurofilament heavy [Source:HGNC Symbol;Acc:HGNC:7737]						GO_RESPONSE_TO_CYTOKINE
4741	NEFM	neurofilament medium [Source:HGNC Symbol;Acc:HGNC:7734]								GHANDHI_DIRECT_IRRADIATION_UP
4929	NR4A2	nuclear receptor subfamily 4 group A member 2 [Source:HGNC Symbol;Acc:HGNC:7981]									MODULE_46	MODULE_75
1803	DPP4	dipeptidyl peptidase 4 [Source:HGNC Symbol;Acc:HGNC:3009]									MODULE_46	MODULE_75
1961	EGR4	early growth response 4 [Source:HGNC Symbol;Acc:HGNC:3241]									MODULE_46	MODULE_75
1364	CLDN4	claudin 4 [Source:HGNC Symbol;Acc:HGNC:2046]
7425	VGF	VGF nerve growth factor inducible [Source:HGNC Symbol;Acc:HGNC:12684]
6289	SAA2	serum amyloid A2 [Source:HGNC Symbol;Acc:HGNC:10514]
768	CA9	carbonic anhydrase 9 [Source:HGNC Symbol;Acc:HGNC:1383]
1829	DSG2	desmoglein 2 [Source:HGNC Symbol;Acc:HGNC:3049]
4747	NEFL	neurofilament light [Source:HGNC Symbol;Acc:HGNC:7739]
6319	SCD	stearoyl-CoA desaturase [Source:HGNC Symbol;Acc:HGNC:10571]
3399	ID3	inhibitor of DNA binding 3, HLH protein [Source:HGNC Symbol;Acc:HGNC:5362]
5165	PDK3	pyruvate dehydrogenase kinase 3 [Source:HGNC Symbol;Acc:HGNC:8811]
8989	TRPA1	transient receptor potential cation channel subfamily A member 1 [Source:HGNC Symbol;Acc:HGNC:497]
8325	FZD8	frizzled class receptor 8 [Source:HGNC Symbol;Acc:HGNC:4046]
3696	ITGB8	integrin subunit beta 8 [Source:HGNC Symbol;Acc:HGNC:6163]
92737	DNER	delta/notch like EGF repeat containing [Source:HGNC Symbol;Acc:HGNC:24456]
4071	TM4SF1	transmembrane 4 L six family member 1 [Source:HGNC Symbol;Acc:HGNC:11853]
216	ALDH1A1	aldehyde dehydrogenase 1 family member A1 [Source:HGNC Symbol;Acc:HGNC:402]
894	CCND2	cyclin D2 [Source:HGNC Symbol;Acc:HGNC:1583]
5493	PPL	periplakin [Source:HGNC Symbol;Acc:HGNC:9273]
4642	MYO1D	myosin ID [Source:HGNC Symbol;Acc:HGNC:7598]
23052	ENDOD1	endonuclease domain containing 1 [Source:HGNC Symbol;Acc:HGNC:29129]
4923	NTSR1	neurotensin receptor 1 [Source:HGNC Symbol;Acc:HGNC:8039]
4155	MBP	myelin basic protein [Source:HGNC Symbol;Acc:HGNC:6925]
25907	TMEM158	transmembrane protein 158 (gene/pseudogene) [Source:HGNC Symbol;Acc:HGNC:30293]
107075116	MIR3142HG	MIR3142 host gene [Source:HGNC Symbol;Acc:HGNC:51944]
1004	CDH6	cadherin 6 [Source:HGNC Symbol;Acc:HGNC:1765]
9023	CH25H	cholesterol 25-hydroxylase [Source:HGNC Symbol;Acc:HGNC:1907]
1600	DAB1	DAB adaptor protein 1 [Source:HGNC Symbol;Acc:HGNC:2661]
23237	ARC	activity regulated cytoskeleton associated protein [Source:HGNC Symbol;Acc:HGNC:648]
2304	FOXE1	forkhead box E1 [Source:HGNC Symbol;Acc:HGNC:3806]
56956	LHX9	LIM homeobox 9 [Source:HGNC Symbol;Acc:HGNC:14222]
57643	ZSWIM5	zinc finger SWIM-type containing 5 [Source:HGNC Symbol;Acc:HGNC:29299]
230	ALDOC	aldolase, fructose-bisphosphate C [Source:HGNC Symbol;Acc:HGNC:418]
57333	RCN3	reticulocalbin 3 [Source:HGNC Symbol;Acc:HGNC:21145]
9760	TOX	thymocyte selection associated high mobility group box [Source:HGNC Symbol;Acc:HGNC:18988]
25893	TRIM58	tripartite motif containing 58 [Source:HGNC Symbol;Acc:HGNC:24150]
6909	TBX2	T-box transcription factor 2 [Source:HGNC Symbol;Acc:HGNC:11597]
338773	TMEM119	transmembrane protein 119 [Source:HGNC Symbol;Acc:HGNC:27884]
55893	ZNF395	zinc finger protein 395 [Source:HGNC Symbol;Acc:HGNC:18737]
10687	PNMA2	PNMA family member 2 [Source:HGNC Symbol;Acc:HGNC:9159]
23508	TTC9	tetratricopeptide repeat domain 9 [Source:HGNC Symbol;Acc:HGNC:20267]
57221	ARFGEF3	ARFGEF family member 3 [Source:HGNC Symbol;Acc:HGNC:21213]
5010	CLDN11	claudin 11 [Source:HGNC Symbol;Acc:HGNC:8514]
203447	NRK	Nik related kinase [Source:HGNC Symbol;Acc:HGNC:25391]
63895	PIEZO2	piezo type mechanosensitive ion channel component 2 [Source:HGNC Symbol;Acc:HGNC:26270]
3224	HOXC8	homeobox C8 [Source:NCBI gene;Acc:3224]
119548	PNLIPRP3	pancreatic lipase related protein 3 [Source:HGNC Symbol;Acc:HGNC:23492]
9096	TBX18	T-box transcription factor 18 [Source:HGNC Symbol;Acc:HGNC:11595]
283298	OLFML1	olfactomedin like 1 [Source:HGNC Symbol;Acc:HGNC:24473]
3311	HSPA7	heat shock protein family A (Hsp70) member 7 [Source:HGNC Symbol;Acc:HGNC:5240]
140458	ASB5	ankyrin repeat and SOCS box containing 5 [Source:HGNC Symbol;Acc:HGNC:17180]
148252	DIRAS1	DIRAS family GTPase 1 [Source:HGNC Symbol;Acc:HGNC:19127]
100507421	TMEM178B	transmembrane protein 178B [Source:HGNC Symbol;Acc:HGNC:44112]
64131	XYLT1	xylosyltransferase 1 [Source:HGNC Symbol;Acc:HGNC:15516]
5307	PITX1	paired like homeodomain 1 [Source:HGNC Symbol;Acc:HGNC:9004]
85352	SHISAL1	shisa like 1 [Source:HGNC Symbol;Acc:HGNC:29335]
643650	LINC00842	long intergenic non-protein coding RNA 842 [Source:HGNC Symbol;Acc:HGNC:44989]
109729169	LINC02154	long intergenic non-protein coding RNA 2154 [Source:HGNC Symbol;Acc:HGNC:53015]
100528017	SAA2-SAA4	SAA2-SAA4 readthrough [Source:HGNC Symbol;Acc:HGNC:39550]
