# Supplementary material for: Tracking telomere fusions through crisis reveals conflict between DNA transcription and the DNA damage response
Source: NAR Cancer. 2021 Jan 6;3(1):zcaa044. doi: 10.1093/narcan/zcaa044 (PMC7787266; doi:10.1093/narcan/zcaa044)
Supplement: zcaa044_Supplemental_Files [file zcaa044_supplemental_files.zip › Liddiard et al Supplementary Table 6 070720.xlsx]

## Sheet: Molecular function
Table 6
Analysis Type:	PANTHER Overrepresentation Test (Released 20190711)
Annotation Version and Release Date:	GO Ontology database Released 2020-02-21
Analyzed List:	Fused genes for each fibroblast line
Reference List:	Homo sapiens (all genes in database)
Test Type:	FISHER
Correction:	FDR
GO molecular function complete	Homo sapiens - REFLIST (20851)	Fusions (265)	Fusions (expected)	Fusions (over/under)	Fusions (fold Enrichment)	Fusions (raw P-value)	Fusions (FDR)
cytoskeletal protein binding (GO:0008092)	1003	30	12.75	+	2.35	1.91e-05	0.018
protein binding (GO:0005515)	12129	198	154.15	+	1.28	2.65e-08	0.000125
binding (GO:0005488)	15295	227	194.39	+	1.17	2.26e-06	0.00534
molecular_function (GO:0003674)	17653	248	224.36	+	1.11	1.42e-05	0.0223
Unclassified (UNCLASSIFIED)	3198	17	40.64	-	0.42	1.42e-05	0.0167

## Sheet: Cellular component
Supplementary Table 6
Analysis Type:	PANTHER Overrepresentation Test (Released 20190711)
Annotation Version and Release Date:	GO Ontology database Released 2020-02-21
Analyzed List:	Fused genes for each fibroblast line
Reference List:	Homo sapiens (all genes in database)
Test Type:	FISHER
Correction:	FDR
GO cellular component complete	Homo sapiens - REFLIST (20851)	Fusions (265)	Fusions (expected)	Fusions (over/under)	Fusions (fold Enrichment)	Fusions (raw P-value)	Fusions (FDR)
intracellular (GO:0005622)	14483	215	184.07	+	1.17	2.13e-05	0.0427
