# Supplementary material for: Tracking telomere fusions through crisis reveals conflict between DNA transcription and the DNA damage response
Source: NAR Cancer. 2021 Jan 6;3(1):zcaa044. doi: 10.1093/narcan/zcaa044 (PMC7787266; doi:10.1093/narcan/zcaa044)
Supplement: zcaa044_Supplemental_Files [file zcaa044_supplemental_files.zip › Liddiard et al Supplementary Table 7 070720.xlsx]

## Sheet: overlap
Supplementary Table 7
GSEA Overlap Results
Collection(s):	C1, C2, C3, C4, C5, C6, C7, H
# overlaps shown:	10
# genesets in collections:	25724
# genes in comparison (n):	230
# genes in universe (N):	38404
Gene Set Name	# Genes in Gene Set (K)	Description	# Fused genes in Overlap (k)	k/K	p-value	FDR q-value
CUI_TCF21_TARGETS_2_DN	850	All significantly down-regulated genes in kidney glomeruli isolated from TCF21 [Gene ID=6943] knockout mice.	29	0.0341	5.25e-14	1.35e-09
AACTTT_UNKNOWN	1919	Genes having at least one occurence of the highly conserved motif M17 AACTTT in the region spanning up to 4 kb around their transcription start sites. The motif does not match any known transcription factor binding site (v7.4 TRANSFAC).	42	0.0219	2.98e-13	3.83e-09
MIR30B_5P_MIR30C_5P	785	Genes predicted to be targets of miRBase v22 microRNA hsa-miR-30b-5p, hsa-miR-30c-5p in miRDB v6.0 with MirTarget v4 prediction scores > 80 (high confidence targets).	26	0.0331	2.26e-12	1.94e-08
GRYDER_PAX3FOXO1_ENHANCERS_IN_TADS	1009	Expressed genes (FPKM>1) associated with high-confidence PAX3-FOXO1 sites with enhancers in primary tumors and cell lines, restricted to those within topological domain boundaries	29	0.0287	3.6e-12	2.32e-08
MIR30A_5P	780	Genes predicted to be targets of miRBase v22 microRNA hsa-miR-30a-5p in miRDB v6.0 with MirTarget v4 prediction scores > 80 (high confidence targets).	25	0.0321	1.24e-11	4.68e-08
MIR30D_5P	781	Genes predicted to be targets of miRBase v22 microRNA hsa-miR-30d-5p in miRDB v6.0 with MirTarget v4 prediction scores > 80 (high confidence targets).	25	0.032	1.27e-11	4.68e-08
MIR30E_5P	781	Genes predicted to be targets of miRBase v22 microRNA hsa-miR-30e-5p in miRDB v6.0 with MirTarget v4 prediction scores > 80 (high confidence targets).	25	0.032	1.27e-11	4.68e-08
DACOSTA_UV_RESPONSE_VIA_ERCC3_DN	856	Genes down-regulated in fibroblasts expressing mutant forms of ERCC3 [GeneID=2071] after UV irradiation.	26	0.0304	1.53e-11	4.81e-08
GO_TRANSMEMBRANE_RECEPTOR_PROTEIN_TYROSINE_KINASE_SIGNALING_PATHWAY	725	A series of molecular signals initiated by the binding of an extracellular ligand to a receptor on the surface of the target cell where the receptor possesses tyrosine kinase activity, and ending with regulation of a downstream cellular process, e.g. transcription. [GOC:ceb, GOC:signaling]	24	0.0331	1.68e-11	4.81e-08
GO_CYTOSKELETAL_PROTEIN_BINDING	980	Interacting selectively and non-covalently with any protein component of any cytoskeleton (actin, microtubule, or intermediate filament cytoskeleton). [GOC:mah]	27	0.0276	5.46e-11	1.4e-07
Gene/Gene Set Overlap Matrix
Entrez Gene Id	Gene Symbol	Gene Description	CUI_TCF21_TARGETS_2_DN	AACTTT_UNKNOWN	MIR30B_5P_MIR30C_5P	GRYDER_PAX3FOXO1_ENHANCERS_IN_TADS	MIR30A_5P	MIR30D_5P	MIR30E_5P	DACOSTA_UV_RESPONSE_VIA_ERCC3_DN	GO_TRANSMEMBRANE_RECEPTOR_PROTEIN_TYROSINE_KINASE_SIGNALING_PATHWAY	GO_CYTOSKELETAL_PROTEIN_BINDING
7431	VIM	vimentin [Source:HGNC Symbol;Acc:HGNC:12692]	CUI_TCF21_TARGETS_2_DN	AACTTT_UNKNOWN	MIR30B_5P_MIR30C_5P	GRYDER_PAX3FOXO1_ENHANCERS_IN_TADS	MIR30A_5P	MIR30D_5P	MIR30E_5P
868	CBLB	Cbl proto-oncogene B [Source:HGNC Symbol;Acc:HGNC:1542]	CUI_TCF21_TARGETS_2_DN	AACTTT_UNKNOWN	MIR30B_5P_MIR30C_5P		MIR30A_5P	MIR30D_5P	MIR30E_5P	DACOSTA_UV_RESPONSE_VIA_ERCC3_DN	GO_TRANSMEMBRANE_RECEPTOR_PROTEIN_TYROSINE_KINASE_SIGNALING_PATHWAY
10735	STAG2	stromal antigen 2 [Source:HGNC Symbol;Acc:HGNC:11355]	CUI_TCF21_TARGETS_2_DN	AACTTT_UNKNOWN	MIR30B_5P_MIR30C_5P		MIR30A_5P	MIR30D_5P	MIR30E_5P	DACOSTA_UV_RESPONSE_VIA_ERCC3_DN
58508	KMT2C	lysine methyltransferase 2C [Source:HGNC Symbol;Acc:HGNC:13726]	CUI_TCF21_TARGETS_2_DN	AACTTT_UNKNOWN	MIR30B_5P_MIR30C_5P		MIR30A_5P	MIR30D_5P	MIR30E_5P
51232	CRIM1	cysteine rich transmembrane BMP regulator 1 [Source:HGNC Symbol;Acc:HGNC:2359]	CUI_TCF21_TARGETS_2_DN	AACTTT_UNKNOWN						DACOSTA_UV_RESPONSE_VIA_ERCC3_DN	GO_TRANSMEMBRANE_RECEPTOR_PROTEIN_TYROSINE_KINASE_SIGNALING_PATHWAY
6788	STK3	serine/threonine kinase 3 [Source:HGNC Symbol;Acc:HGNC:11406]	CUI_TCF21_TARGETS_2_DN	AACTTT_UNKNOWN						DACOSTA_UV_RESPONSE_VIA_ERCC3_DN
55777	MBD5	methyl-CpG binding domain protein 5 [Source:HGNC Symbol;Acc:HGNC:20444]	CUI_TCF21_TARGETS_2_DN	AACTTT_UNKNOWN							GO_TRANSMEMBRANE_RECEPTOR_PROTEIN_TYROSINE_KINASE_SIGNALING_PATHWAY
6239	RREB1	ras responsive element binding protein 1 [Source:HGNC Symbol;Acc:HGNC:10449]	CUI_TCF21_TARGETS_2_DN	AACTTT_UNKNOWN
158747	MOSPD2	motile sperm domain containing 2 [Source:HGNC Symbol;Acc:HGNC:28381]	CUI_TCF21_TARGETS_2_DN	AACTTT_UNKNOWN
9079	LDB2	LIM domain binding 2 [Source:HGNC Symbol;Acc:HGNC:6533]	CUI_TCF21_TARGETS_2_DN	AACTTT_UNKNOWN
10231	RCAN2	regulator of calcineurin 2 [Source:HGNC Symbol;Acc:HGNC:3041]	CUI_TCF21_TARGETS_2_DN	AACTTT_UNKNOWN
25960	ADGRA2	adhesion G protein-coupled receptor A2 [Source:HGNC Symbol;Acc:HGNC:17849]	CUI_TCF21_TARGETS_2_DN		MIR30B_5P_MIR30C_5P		MIR30A_5P	MIR30D_5P	MIR30E_5P		GO_TRANSMEMBRANE_RECEPTOR_PROTEIN_TYROSINE_KINASE_SIGNALING_PATHWAY
2009	EML1	EMAP like 1 [Source:HGNC Symbol;Acc:HGNC:3330]	CUI_TCF21_TARGETS_2_DN		MIR30B_5P_MIR30C_5P		MIR30A_5P	MIR30D_5P	MIR30E_5P			GO_CYTOSKELETAL_PROTEIN_BINDING
55251	PCMTD2	protein-L-isoaspartate (D-aspartate) O-methyltransferase domain containing 2 [Source:HGNC Symbol;Acc:HGNC:15882]	CUI_TCF21_TARGETS_2_DN		MIR30B_5P_MIR30C_5P		MIR30A_5P	MIR30D_5P	MIR30E_5P
26524	LATS2	large tumor suppressor kinase 2 [Source:HGNC Symbol;Acc:HGNC:6515]	CUI_TCF21_TARGETS_2_DN		MIR30B_5P_MIR30C_5P
9444	QKI	QKI, KH domain containing RNA binding [Source:HGNC Symbol;Acc:HGNC:21100]	CUI_TCF21_TARGETS_2_DN			GRYDER_PAX3FOXO1_ENHANCERS_IN_TADS				DACOSTA_UV_RESPONSE_VIA_ERCC3_DN
55884	WSB2	WD repeat and SOCS box containing 2 [Source:HGNC Symbol;Acc:HGNC:19222]	CUI_TCF21_TARGETS_2_DN			GRYDER_PAX3FOXO1_ENHANCERS_IN_TADS
5578	PRKCA	protein kinase C alpha [Source:HGNC Symbol;Acc:HGNC:9393]	CUI_TCF21_TARGETS_2_DN							DACOSTA_UV_RESPONSE_VIA_ERCC3_DN	GO_TRANSMEMBRANE_RECEPTOR_PROTEIN_TYROSINE_KINASE_SIGNALING_PATHWAY
667	DST	dystonin [Source:HGNC Symbol;Acc:HGNC:1090]	CUI_TCF21_TARGETS_2_DN							DACOSTA_UV_RESPONSE_VIA_ERCC3_DN		GO_CYTOSKELETAL_PROTEIN_BINDING
23499	MACF1	microtubule actin crosslinking factor 1 [Source:HGNC Symbol;Acc:HGNC:13664]	CUI_TCF21_TARGETS_2_DN							DACOSTA_UV_RESPONSE_VIA_ERCC3_DN		GO_CYTOSKELETAL_PROTEIN_BINDING
6651	SON	SON DNA binding protein [Source:HGNC Symbol;Acc:HGNC:11183]	CUI_TCF21_TARGETS_2_DN							DACOSTA_UV_RESPONSE_VIA_ERCC3_DN
22905	EPN2	epsin 2 [Source:HGNC Symbol;Acc:HGNC:18639]	CUI_TCF21_TARGETS_2_DN								GO_TRANSMEMBRANE_RECEPTOR_PROTEIN_TYROSINE_KINASE_SIGNALING_PATHWAY
1730	DIAPH2	diaphanous related formin 2 [Source:HGNC Symbol;Acc:HGNC:2877]	CUI_TCF21_TARGETS_2_DN									GO_CYTOSKELETAL_PROTEIN_BINDING
29766	TMOD3	tropomodulin 3 [Source:HGNC Symbol;Acc:HGNC:11873]	CUI_TCF21_TARGETS_2_DN									GO_CYTOSKELETAL_PROTEIN_BINDING
4642	MYO1D	myosin ID [Source:HGNC Symbol;Acc:HGNC:7598]	CUI_TCF21_TARGETS_2_DN									GO_CYTOSKELETAL_PROTEIN_BINDING
10846	PDE10A	phosphodiesterase 10A [Source:HGNC Symbol;Acc:HGNC:8772]	CUI_TCF21_TARGETS_2_DN
9663	LPIN2	lipin 2 [Source:HGNC Symbol;Acc:HGNC:14450]	CUI_TCF21_TARGETS_2_DN
2957	GTF2A1	general transcription factor IIA subunit 1 [Source:HGNC Symbol;Acc:HGNC:4646]	CUI_TCF21_TARGETS_2_DN
3029	HAGH	hydroxyacylglutathione hydrolase [Source:HGNC Symbol;Acc:HGNC:4805]	CUI_TCF21_TARGETS_2_DN
861	RUNX1	RUNX family transcription factor 1 [Source:HGNC Symbol;Acc:HGNC:10471]		AACTTT_UNKNOWN	MIR30B_5P_MIR30C_5P	GRYDER_PAX3FOXO1_ENHANCERS_IN_TADS	MIR30A_5P	MIR30D_5P	MIR30E_5P	DACOSTA_UV_RESPONSE_VIA_ERCC3_DN
4919	ROR1	receptor tyrosine kinase like orphan receptor 1 [Source:HGNC Symbol;Acc:HGNC:10256]		AACTTT_UNKNOWN	MIR30B_5P_MIR30C_5P		MIR30A_5P	MIR30D_5P	MIR30E_5P	DACOSTA_UV_RESPONSE_VIA_ERCC3_DN
6645	SNTB2	syntrophin beta 2 [Source:HGNC Symbol;Acc:HGNC:11169]		AACTTT_UNKNOWN	MIR30B_5P_MIR30C_5P		MIR30A_5P	MIR30D_5P	MIR30E_5P			GO_CYTOSKELETAL_PROTEIN_BINDING
11174	ADAMTS6	ADAM metallopeptidase with thrombospondin type 1 motif 6 [Source:HGNC Symbol;Acc:HGNC:222]		AACTTT_UNKNOWN	MIR30B_5P_MIR30C_5P		MIR30A_5P	MIR30D_5P	MIR30E_5P
2560	GABRB1	gamma-aminobutyric acid type A receptor beta1 subunit [Source:HGNC Symbol;Acc:HGNC:4081]		AACTTT_UNKNOWN	MIR30B_5P_MIR30C_5P		MIR30A_5P	MIR30D_5P	MIR30E_5P
23118	TAB2	TGF-beta activated kinase 1 (MAP3K7) binding protein 2 [Source:HGNC Symbol;Acc:HGNC:17075]		AACTTT_UNKNOWN		GRYDER_PAX3FOXO1_ENHANCERS_IN_TADS				DACOSTA_UV_RESPONSE_VIA_ERCC3_DN
1012	CDH13	cadherin 13 [Source:HGNC Symbol;Acc:HGNC:1753]		AACTTT_UNKNOWN		GRYDER_PAX3FOXO1_ENHANCERS_IN_TADS					GO_TRANSMEMBRANE_RECEPTOR_PROTEIN_TYROSINE_KINASE_SIGNALING_PATHWAY	GO_CYTOSKELETAL_PROTEIN_BINDING
54715	RBFOX1	RNA binding fox-1 homolog 1 [Source:HGNC Symbol;Acc:HGNC:18222]		AACTTT_UNKNOWN		GRYDER_PAX3FOXO1_ENHANCERS_IN_TADS
60685	ZFAND3	zinc finger AN1-type containing 3 [Source:HGNC Symbol;Acc:HGNC:18019]		AACTTT_UNKNOWN		GRYDER_PAX3FOXO1_ENHANCERS_IN_TADS
26053	AUTS2	activator of transcription and developmental regulator AUTS2 [Source:HGNC Symbol;Acc:HGNC:14262]		AACTTT_UNKNOWN		GRYDER_PAX3FOXO1_ENHANCERS_IN_TADS
4745	NELL1	neural EGFL like 1 [Source:HGNC Symbol;Acc:HGNC:7750]		AACTTT_UNKNOWN		GRYDER_PAX3FOXO1_ENHANCERS_IN_TADS
2690	GHR	growth hormone receptor [Source:HGNC Symbol;Acc:HGNC:4263]		AACTTT_UNKNOWN							GO_TRANSMEMBRANE_RECEPTOR_PROTEIN_TYROSINE_KINASE_SIGNALING_PATHWAY
4916	NTRK3	neurotrophic receptor tyrosine kinase 3 [Source:HGNC Symbol;Acc:HGNC:8033]		AACTTT_UNKNOWN							GO_TRANSMEMBRANE_RECEPTOR_PROTEIN_TYROSINE_KINASE_SIGNALING_PATHWAY
22848	AAK1	AP2 associated kinase 1 [Source:HGNC Symbol;Acc:HGNC:19679]		AACTTT_UNKNOWN
22807	IKZF2	IKAROS family zinc finger 2 [Source:HGNC Symbol;Acc:HGNC:13177]		AACTTT_UNKNOWN
2259	FGF14	fibroblast growth factor 14 [Source:HGNC Symbol;Acc:HGNC:3671]		AACTTT_UNKNOWN
10082	GPC6	glypican 6 [Source:HGNC Symbol;Acc:HGNC:4454]		AACTTT_UNKNOWN
6482	ST3GAL1	ST3 beta-galactoside alpha-2,3-sialyltransferase 1 [Source:HGNC Symbol;Acc:HGNC:10862]		AACTTT_UNKNOWN
58190	CTDSP1	CTD small phosphatase 1 [Source:HGNC Symbol;Acc:HGNC:21614]		AACTTT_UNKNOWN
23467	NPTXR	neuronal pentraxin receptor [Source:HGNC Symbol;Acc:HGNC:7954]		AACTTT_UNKNOWN
1795	DOCK3	dedicator of cytokinesis 3 [Source:HGNC Symbol;Acc:HGNC:2989]		AACTTT_UNKNOWN
51147	ING4	inhibitor of growth family member 4 [Source:HGNC Symbol;Acc:HGNC:19423]		AACTTT_UNKNOWN
6660	SOX5	SRY-box transcription factor 5 [Source:HGNC Symbol;Acc:HGNC:11201]		AACTTT_UNKNOWN
60495	HPSE2	heparanase 2 (inactive) [Source:HGNC Symbol;Acc:HGNC:18374]		AACTTT_UNKNOWN
80333	KCNIP4	potassium voltage-gated channel interacting protein 4 [Source:HGNC Symbol;Acc:HGNC:30083]		AACTTT_UNKNOWN
5207	PFKFB1	6-phosphofructo-2-kinase/fructose-2,6-biphosphatase 1 [Source:HGNC Symbol;Acc:HGNC:8872]		AACTTT_UNKNOWN
5212	VIT	vitrin [Source:HGNC Symbol;Acc:HGNC:12697]		AACTTT_UNKNOWN
26154	ABCA12	ATP binding cassette subfamily A member 12 [Source:HGNC Symbol;Acc:HGNC:14637]		AACTTT_UNKNOWN
8499	PPFIA2	PTPRF interacting protein alpha 2 [Source:HGNC Symbol;Acc:HGNC:9246]		AACTTT_UNKNOWN
79161	TMEM243	transmembrane protein 243 [Source:HGNC Symbol;Acc:HGNC:21707]		AACTTT_UNKNOWN
90141	EFCAB11	EF-hand calcium binding domain 11 [Source:HGNC Symbol;Acc:HGNC:20357]		AACTTT_UNKNOWN
9231	DLG5	discs large MAGUK scaffold protein 5 [Source:HGNC Symbol;Acc:HGNC:2904]			MIR30B_5P_MIR30C_5P	GRYDER_PAX3FOXO1_ENHANCERS_IN_TADS	MIR30A_5P	MIR30D_5P	MIR30E_5P			GO_CYTOSKELETAL_PROTEIN_BINDING
55636	CHD7	chromodomain helicase DNA binding protein 7 [Source:HGNC Symbol;Acc:HGNC:20626]			MIR30B_5P_MIR30C_5P	GRYDER_PAX3FOXO1_ENHANCERS_IN_TADS	MIR30A_5P	MIR30D_5P	MIR30E_5P
54549	SDK2	sidekick cell adhesion molecule 2 [Source:HGNC Symbol;Acc:HGNC:19308]			MIR30B_5P_MIR30C_5P	GRYDER_PAX3FOXO1_ENHANCERS_IN_TADS	MIR30A_5P	MIR30D_5P	MIR30E_5P
5074	PAWR	pro-apoptotic WT1 regulator [Source:HGNC Symbol;Acc:HGNC:8614]			MIR30B_5P_MIR30C_5P		MIR30A_5P	MIR30D_5P	MIR30E_5P	DACOSTA_UV_RESPONSE_VIA_ERCC3_DN		GO_CYTOSKELETAL_PROTEIN_BINDING
55614	KIF16B	kinesin family member 16B [Source:HGNC Symbol;Acc:HGNC:15869]			MIR30B_5P_MIR30C_5P		MIR30A_5P	MIR30D_5P	MIR30E_5P		GO_TRANSMEMBRANE_RECEPTOR_PROTEIN_TYROSINE_KINASE_SIGNALING_PATHWAY	GO_CYTOSKELETAL_PROTEIN_BINDING
860	RUNX2	RUNX family transcription factor 2 [Source:HGNC Symbol;Acc:HGNC:10472]			MIR30B_5P_MIR30C_5P		MIR30A_5P	MIR30D_5P	MIR30E_5P		GO_TRANSMEMBRANE_RECEPTOR_PROTEIN_TYROSINE_KINASE_SIGNALING_PATHWAY
57472	CNOT6	CCR4-NOT transcription complex subunit 6 [Source:HGNC Symbol;Acc:HGNC:14099]			MIR30B_5P_MIR30C_5P		MIR30A_5P	MIR30D_5P	MIR30E_5P
5612	THAP12	THAP domain containing 12 [Source:HGNC Symbol;Acc:HGNC:9440]			MIR30B_5P_MIR30C_5P		MIR30A_5P	MIR30D_5P	MIR30E_5P
90060	CCDC120	coiled-coil domain containing 120 [Source:HGNC Symbol;Acc:HGNC:28910]			MIR30B_5P_MIR30C_5P		MIR30A_5P	MIR30D_5P	MIR30E_5P
57670	KIAA1549	KIAA1549 [Source:HGNC Symbol;Acc:HGNC:22219]			MIR30B_5P_MIR30C_5P		MIR30A_5P	MIR30D_5P	MIR30E_5P
121601	ANO4	anoctamin 4 [Source:HGNC Symbol;Acc:HGNC:23837]			MIR30B_5P_MIR30C_5P		MIR30A_5P	MIR30D_5P	MIR30E_5P
3417	IDH1	isocitrate dehydrogenase (NADP(+)) 1 [Source:HGNC Symbol;Acc:HGNC:5382]			MIR30B_5P_MIR30C_5P		MIR30A_5P	MIR30D_5P	MIR30E_5P
148641	SLC35F3	solute carrier family 35 member F3 [Source:HGNC Symbol;Acc:HGNC:23616]			MIR30B_5P_MIR30C_5P		MIR30A_5P	MIR30D_5P	MIR30E_5P
23199	GSE1	Gse1 coiled-coil protein [Source:HGNC Symbol;Acc:HGNC:28979]				GRYDER_PAX3FOXO1_ENHANCERS_IN_TADS				DACOSTA_UV_RESPONSE_VIA_ERCC3_DN
9612	NCOR2	nuclear receptor corepressor 2 [Source:HGNC Symbol;Acc:HGNC:7673]				GRYDER_PAX3FOXO1_ENHANCERS_IN_TADS				DACOSTA_UV_RESPONSE_VIA_ERCC3_DN
56034	PDGFC	platelet derived growth factor C [Source:HGNC Symbol;Acc:HGNC:8801]				GRYDER_PAX3FOXO1_ENHANCERS_IN_TADS					GO_TRANSMEMBRANE_RECEPTOR_PROTEIN_TYROSINE_KINASE_SIGNALING_PATHWAY
57460	PPM1H	protein phosphatase, Mg2+/Mn2+ dependent 1H [Source:HGNC Symbol;Acc:HGNC:18583]				GRYDER_PAX3FOXO1_ENHANCERS_IN_TADS
2768	GNA12	G protein subunit alpha 12 [Source:HGNC Symbol;Acc:HGNC:4380]				GRYDER_PAX3FOXO1_ENHANCERS_IN_TADS
84952	CGNL1	cingulin like 1 [Source:HGNC Symbol;Acc:HGNC:25931]				GRYDER_PAX3FOXO1_ENHANCERS_IN_TADS
9482	STX8	syntaxin 8 [Source:HGNC Symbol;Acc:HGNC:11443]				GRYDER_PAX3FOXO1_ENHANCERS_IN_TADS
2618	GART	phosphoribosylglycinamide formyltransferase, phosphoribosylglycinamide synthetase, phosphoribosylaminoimidazole synthetase [Source:HGNC Symbol;Acc:HGNC:4163]				GRYDER_PAX3FOXO1_ENHANCERS_IN_TADS
64409	GALNT17	polypeptide N-acetylgalactosaminyltransferase 17 [Source:HGNC Symbol;Acc:HGNC:16347]				GRYDER_PAX3FOXO1_ENHANCERS_IN_TADS
5447	POR	cytochrome p450 oxidoreductase [Source:HGNC Symbol;Acc:HGNC:9208]				GRYDER_PAX3FOXO1_ENHANCERS_IN_TADS
65125	WNK1	WNK lysine deficient protein kinase 1 [Source:HGNC Symbol;Acc:HGNC:14540]				GRYDER_PAX3FOXO1_ENHANCERS_IN_TADS
8821	INPP4B	inositol polyphosphate-4-phosphatase type II B [Source:HGNC Symbol;Acc:HGNC:6075]				GRYDER_PAX3FOXO1_ENHANCERS_IN_TADS
29102	DROSHA	drosha ribonuclease III [Source:HGNC Symbol;Acc:HGNC:17904]				GRYDER_PAX3FOXO1_ENHANCERS_IN_TADS
79895	ATP8B4	ATPase phospholipid transporting 8B4 (putative) [Source:HGNC Symbol;Acc:HGNC:13536]				GRYDER_PAX3FOXO1_ENHANCERS_IN_TADS
221935	SDK1	sidekick cell adhesion molecule 1 [Source:HGNC Symbol;Acc:HGNC:19307]				GRYDER_PAX3FOXO1_ENHANCERS_IN_TADS
10131	TRAP1	TNF receptor associated protein 1 [Source:HGNC Symbol;Acc:HGNC:16264]				GRYDER_PAX3FOXO1_ENHANCERS_IN_TADS
7074	TIAM1	TIAM Rac1 associated GEF 1 [Source:HGNC Symbol;Acc:HGNC:11805]								DACOSTA_UV_RESPONSE_VIA_ERCC3_DN	GO_TRANSMEMBRANE_RECEPTOR_PROTEIN_TYROSINE_KINASE_SIGNALING_PATHWAY	GO_CYTOSKELETAL_PROTEIN_BINDING
3796	KIF2A	kinesin family member 2A [Source:HGNC Symbol;Acc:HGNC:6318]								DACOSTA_UV_RESPONSE_VIA_ERCC3_DN		GO_CYTOSKELETAL_PROTEIN_BINDING
5775	PTPN4	protein tyrosine phosphatase non-receptor type 4 [Source:HGNC Symbol;Acc:HGNC:9656]								DACOSTA_UV_RESPONSE_VIA_ERCC3_DN		GO_CYTOSKELETAL_PROTEIN_BINDING
10426	TUBGCP3	tubulin gamma complex associated protein 3 [Source:HGNC Symbol;Acc:HGNC:18598]								DACOSTA_UV_RESPONSE_VIA_ERCC3_DN		GO_CYTOSKELETAL_PROTEIN_BINDING
7874	USP7	ubiquitin specific peptidase 7 [Source:HGNC Symbol;Acc:HGNC:12630]								DACOSTA_UV_RESPONSE_VIA_ERCC3_DN
9353	SLIT2	slit guidance ligand 2 [Source:HGNC Symbol;Acc:HGNC:11086]								DACOSTA_UV_RESPONSE_VIA_ERCC3_DN
6672	SP100	SP100 nuclear antigen [Source:HGNC Symbol;Acc:HGNC:11206]								DACOSTA_UV_RESPONSE_VIA_ERCC3_DN
9031	BAZ1B	bromodomain adjacent to zinc finger domain 1B [Source:HGNC Symbol;Acc:HGNC:961]								DACOSTA_UV_RESPONSE_VIA_ERCC3_DN
23180	RFTN1	raftlin, lipid raft linker 1 [Source:HGNC Symbol;Acc:HGNC:30278]								DACOSTA_UV_RESPONSE_VIA_ERCC3_DN
10765	KDM5B	lysine demethylase 5B [Source:HGNC Symbol;Acc:HGNC:18039]								DACOSTA_UV_RESPONSE_VIA_ERCC3_DN
23254	KAZN	kazrin, periplakin interacting protein [Source:HGNC Symbol;Acc:HGNC:29173]								DACOSTA_UV_RESPONSE_VIA_ERCC3_DN
2241	FER	FER tyrosine kinase [Source:HGNC Symbol;Acc:HGNC:3655]									GO_TRANSMEMBRANE_RECEPTOR_PROTEIN_TYROSINE_KINASE_SIGNALING_PATHWAY
6777	STAT5B	signal transducer and activator of transcription 5B [Source:HGNC Symbol;Acc:HGNC:11367]									GO_TRANSMEMBRANE_RECEPTOR_PROTEIN_TYROSINE_KINASE_SIGNALING_PATHWAY
163	AP2B1	adaptor related protein complex 2 subunit beta 1 [Source:HGNC Symbol;Acc:HGNC:563]									GO_TRANSMEMBRANE_RECEPTOR_PROTEIN_TYROSINE_KINASE_SIGNALING_PATHWAY
3643	INSR	insulin receptor [Source:HGNC Symbol;Acc:HGNC:6091]									GO_TRANSMEMBRANE_RECEPTOR_PROTEIN_TYROSINE_KINASE_SIGNALING_PATHWAY
11082	ESM1	endothelial cell specific molecule 1 [Source:HGNC Symbol;Acc:HGNC:3466]									GO_TRANSMEMBRANE_RECEPTOR_PROTEIN_TYROSINE_KINASE_SIGNALING_PATHWAY
65009	NDRG4	NDRG family member 4 [Source:HGNC Symbol;Acc:HGNC:14466]									GO_TRANSMEMBRANE_RECEPTOR_PROTEIN_TYROSINE_KINASE_SIGNALING_PATHWAY
55845	BRK1	BRICK1 subunit of SCAR/WAVE actin nucleating complex [Source:HGNC Symbol;Acc:HGNC:23057]									GO_TRANSMEMBRANE_RECEPTOR_PROTEIN_TYROSINE_KINASE_SIGNALING_PATHWAY
93343	MVB12A	multivesicular body subunit 12A [Source:HGNC Symbol;Acc:HGNC:25153]									GO_TRANSMEMBRANE_RECEPTOR_PROTEIN_TYROSINE_KINASE_SIGNALING_PATHWAY
11122	PTPRT	protein tyrosine phosphatase receptor type T [Source:HGNC Symbol;Acc:HGNC:9682]									GO_TRANSMEMBRANE_RECEPTOR_PROTEIN_TYROSINE_KINASE_SIGNALING_PATHWAY
51378	ANGPT4	angiopoietin 4 [Source:HGNC Symbol;Acc:HGNC:487]									GO_TRANSMEMBRANE_RECEPTOR_PROTEIN_TYROSINE_KINASE_SIGNALING_PATHWAY
9518	GDF15	growth differentiation factor 15 [Source:HGNC Symbol;Acc:HGNC:30142]									GO_TRANSMEMBRANE_RECEPTOR_PROTEIN_TYROSINE_KINASE_SIGNALING_PATHWAY
219899	TBCEL	tubulin folding cofactor E like [Source:HGNC Symbol;Acc:HGNC:28115]										GO_CYTOSKELETAL_PROTEIN_BINDING
144347	RFLNA	refilin A [Source:HGNC Symbol;Acc:HGNC:27051]										GO_CYTOSKELETAL_PROTEIN_BINDING
3993	LLGL2	LLGL scribble cell polarity complex component 2 [Source:HGNC Symbol;Acc:HGNC:6629]										GO_CYTOSKELETAL_PROTEIN_BINDING
56203	LMOD3	leiomodin 3 [Source:HGNC Symbol;Acc:HGNC:6649]										GO_CYTOSKELETAL_PROTEIN_BINDING
129446	XIRP2	xin actin binding repeat containing 2 [Source:HGNC Symbol;Acc:HGNC:14303]										GO_CYTOSKELETAL_PROTEIN_BINDING
286	ANK1	ankyrin 1 [Source:HGNC Symbol;Acc:HGNC:492]										GO_CYTOSKELETAL_PROTEIN_BINDING
85378	TUBGCP6	tubulin gamma complex associated protein 6 [Source:HGNC Symbol;Acc:HGNC:18127]										GO_CYTOSKELETAL_PROTEIN_BINDING
79789	CLMN	calmin [Source:HGNC Symbol;Acc:HGNC:19972]										GO_CYTOSKELETAL_PROTEIN_BINDING
399693	CCDC187	coiled-coil domain containing 187 [Source:HGNC Symbol;Acc:HGNC:30942]										GO_CYTOSKELETAL_PROTEIN_BINDING
1010	CDH12	cadherin 12 [Source:HGNC Symbol;Acc:HGNC:1751]										GO_CYTOSKELETAL_PROTEIN_BINDING
3208	HPCA	hippocalcin [Source:HGNC Symbol;Acc:HGNC:5144]										GO_CYTOSKELETAL_PROTEIN_BINDING
4645	MYO5B	myosin VB [Source:HGNC Symbol;Acc:HGNC:7603]										GO_CYTOSKELETAL_PROTEIN_BINDING
1121	CHM	CHM Rab escort protein [Source:HGNC Symbol;Acc:HGNC:1940]
114803	MYSM1	Myb like, SWIRM and MPN domains 1 [Source:HGNC Symbol;Acc:HGNC:29401]
2894	GRID1	glutamate ionotropic receptor delta type subunit 1 [Source:HGNC Symbol;Acc:HGNC:4575]
57482	CRACD	capping protein inhibiting regulator of actin dynamics [Source:HGNC Symbol;Acc:HGNC:29219]
49855	SCAPER	S-phase cyclin A associated protein in the ER [Source:HGNC Symbol;Acc:HGNC:13081]
2823	GPM6A	glycoprotein M6A [Source:HGNC Symbol;Acc:HGNC:4460]
7770	ZNF227	zinc finger protein 227 [Source:HGNC Symbol;Acc:HGNC:13020]
23761	PISD	phosphatidylserine decarboxylase [Source:HGNC Symbol;Acc:HGNC:8999]
387694	SH2D4B	SH2 domain containing 4B [Source:HGNC Symbol;Acc:HGNC:31440]
219931	TPCN2	two pore segment channel 2 [Source:HGNC Symbol;Acc:HGNC:20820]
23327	NEDD4L	NEDD4 like E3 ubiquitin protein ligase [Source:HGNC Symbol;Acc:HGNC:7728]
4668	NAGA	alpha-N-acetylgalactosaminidase [Source:HGNC Symbol;Acc:HGNC:7631]
1974	EIF4A2	eukaryotic translation initiation factor 4A2 [Source:HGNC Symbol;Acc:HGNC:3284]
55120	FANCL	FA complementation group L [Source:HGNC Symbol;Acc:HGNC:20748]
286053	NSMCE2	NSE2 (MMS21) homolog, SMC5-SMC6 complex SUMO ligase [Source:HGNC Symbol;Acc:HGNC:26513]
55101	DMAC2	distal membrane arm assembly complex 2 [Source:HGNC Symbol;Acc:HGNC:25496]
9671	WSCD2	WSC domain containing 2 [Source:HGNC Symbol;Acc:HGNC:29117]
29980	DONSON	downstream neighbor of SON [Source:HGNC Symbol;Acc:HGNC:2993]
3694	ITGB6	integrin subunit beta 6 [Source:HGNC Symbol;Acc:HGNC:6161]
59339	PLEKHA2	pleckstrin homology domain containing A2 [Source:HGNC Symbol;Acc:HGNC:14336]
8562	DENR	density regulated re-initiation and release factor [Source:HGNC Symbol;Acc:HGNC:2769]
64081	PBLD	phenazine biosynthesis like protein domain containing [Source:HGNC Symbol;Acc:HGNC:23301]
7554	ZNF8	zinc finger protein 8 [Source:HGNC Symbol;Acc:HGNC:13154]
7184	HSP90B1	heat shock protein 90 beta family member 1 [Source:HGNC Symbol;Acc:HGNC:12028]
89846	FGD3	FYVE, RhoGEF and PH domain containing 3 [Source:HGNC Symbol;Acc:HGNC:16027]
114781	BTBD9	BTB domain containing 9 [Source:HGNC Symbol;Acc:HGNC:21228]
9701	PPP6R2	protein phosphatase 6 regulatory subunit 2 [Source:HGNC Symbol;Acc:HGNC:19253]
64754	SMYD3	SET and MYND domain containing 3 [Source:HGNC Symbol;Acc:HGNC:15513]
54840	APTX	aprataxin [Source:HGNC Symbol;Acc:HGNC:15984]
51390	AIG1	androgen induced 1 [Source:HGNC Symbol;Acc:HGNC:21607]
83641	FAM107B	family with sequence similarity 107 member B [Source:HGNC Symbol;Acc:HGNC:23726]
52	ACP1	acid phosphatase 1 [Source:HGNC Symbol;Acc:HGNC:122]
950	SCARB2	scavenger receptor class B member 2 [Source:HGNC Symbol;Acc:HGNC:1665]
7567	ZNF19	zinc finger protein 19 [Source:HGNC Symbol;Acc:HGNC:12981]
9058	SLC13A2	solute carrier family 13 member 2 [Source:HGNC Symbol;Acc:HGNC:10917]
169792	GLIS3	GLIS family zinc finger 3 [Source:HGNC Symbol;Acc:HGNC:28510]
7444	VRK2	VRK serine/threonine kinase 2 [Source:HGNC Symbol;Acc:HGNC:12719]
7164	TPD52L1	TPD52 like 1 [Source:HGNC Symbol;Acc:HGNC:12006]
23293	SMG6	SMG6 nonsense mediated mRNA decay factor [Source:HGNC Symbol;Acc:HGNC:17809]
389840	MAP3K15	mitogen-activated protein kinase kinase kinase 15 [Source:HGNC Symbol;Acc:HGNC:31689]
23410	SIRT3	sirtuin 3 [Source:HGNC Symbol;Acc:HGNC:14931]
10795	ZNF268	zinc finger protein 268 [Source:HGNC Symbol;Acc:HGNC:13061]
5143	PDE4C	phosphodiesterase 4C [Source:HGNC Symbol;Acc:HGNC:8782]
23209	MLC1	modulator of VRAC current 1 [Source:HGNC Symbol;Acc:HGNC:17082]
55743	CHFR	checkpoint with forkhead and ring finger domains [Source:HGNC Symbol;Acc:HGNC:20455]
10917	BTNL3	butyrophilin like 3 [Source:HGNC Symbol;Acc:HGNC:1143]
64151	NCAPG	non-SMC condensin I complex subunit G [Source:HGNC Symbol;Acc:HGNC:24304]
23210	JMJD6	jumonji domain containing 6, arginine demethylase and lysine hydroxylase [Source:HGNC Symbol;Acc:HGNC:19355]
40	ASIC2	acid sensing ion channel subunit 2 [Source:HGNC Symbol;Acc:HGNC:99]
90523	MLIP	muscular LMNA interacting protein [Source:HGNC Symbol;Acc:HGNC:21355]
25930	PTPN23	protein tyrosine phosphatase non-receptor type 23 [Source:HGNC Symbol;Acc:HGNC:14406]
83659	TEKT1	tektin 1 [Source:HGNC Symbol;Acc:HGNC:15534]
10640	EXOC5	exocyst complex component 5 [Source:HGNC Symbol;Acc:HGNC:10696]
255403	ZNF718	zinc finger protein 718 [Source:HGNC Symbol;Acc:HGNC:26889]
50863	NTM	neurotrimin [Source:HGNC Symbol;Acc:HGNC:17941]
51538	ZCCHC17	zinc finger CCHC-type containing 17 [Source:HGNC Symbol;Acc:HGNC:30246]
266722	HS6ST3	heparan sulfate 6-O-sulfotransferase 3 [Source:HGNC Symbol;Acc:HGNC:19134]
22818	COPZ1	coatomer protein complex subunit zeta 1 [Source:HGNC Symbol;Acc:HGNC:2243]
56154	TEX15	testis expressed 15, meiosis and synapsis associated [Source:HGNC Symbol;Acc:HGNC:11738]
57333	RCN3	reticulocalbin 3 [Source:HGNC Symbol;Acc:HGNC:21145]
79828	METTL8	methyltransferase like 8 [Source:HGNC Symbol;Acc:HGNC:25856]
6582	SLC22A2	solute carrier family 22 member 2 [Source:HGNC Symbol;Acc:HGNC:10966]
8029	CUBN	cubilin [Source:HGNC Symbol;Acc:HGNC:2548]
3382	ICA1	islet cell autoantigen 1 [Source:HGNC Symbol;Acc:HGNC:5343]
4068	SH2D1A	SH2 domain containing 1A [Source:HGNC Symbol;Acc:HGNC:10820]
202333	CMYA5	cardiomyopathy associated 5 [Source:HGNC Symbol;Acc:HGNC:14305]
130340	AP1S3	adaptor related protein complex 1 subunit sigma 3 [Source:HGNC Symbol;Acc:HGNC:18971]
10249	GLYAT	glycine-N-acyltransferase [Source:HGNC Symbol;Acc:HGNC:13734]
5689	PSMB1	proteasome 20S subunit beta 1 [Source:HGNC Symbol;Acc:HGNC:9537]
9568	GABBR2	gamma-aminobutyric acid type B receptor subunit 2 [Source:HGNC Symbol;Acc:HGNC:4507]
163259	DENND2C	DENN domain containing 2C [Source:HGNC Symbol;Acc:HGNC:24748]
79903	NAA60	N(alpha)-acetyltransferase 60, NatF catalytic subunit [Source:HGNC Symbol;Acc:HGNC:25875]
1840	DTX1	deltex E3 ubiquitin ligase 1 [Source:HGNC Symbol;Acc:HGNC:3060]
4901	NRL	neural retina leucine zipper [Source:HGNC Symbol;Acc:HGNC:8002]
144404	TMEM120B	transmembrane protein 120B [Source:HGNC Symbol;Acc:HGNC:32008]
130106	CIB4	calcium and integrin binding family member 4 [Source:HGNC Symbol;Acc:HGNC:33703]
158401	SHOC1	shortage in chiasmata 1 [Source:HGNC Symbol;Acc:HGNC:26535]
91522	COL23A1	collagen type XXIII alpha 1 chain [Source:HGNC Symbol;Acc:HGNC:22990]
23495	TNFRSF13B	TNF receptor superfamily member 13B [Source:HGNC Symbol;Acc:HGNC:18153]
83445	GSG1	germ cell associated 1 [Source:HGNC Symbol;Acc:HGNC:19716]
6511	SLC1A6	solute carrier family 1 member 6 [Source:HGNC Symbol;Acc:HGNC:10944]
375748	ERCC6L2	ERCC excision repair 6 like 2 [Source:HGNC Symbol;Acc:HGNC:26922]
55770	EXOC2	exocyst complex component 2 [Source:HGNC Symbol;Acc:HGNC:24968]
147166	TRIM16L	tripartite motif containing 16 like [Source:HGNC Symbol;Acc:HGNC:32670]
79153	GDPD3	glycerophosphodiester phosphodiesterase domain containing 3 [Source:HGNC Symbol;Acc:HGNC:28638]
259236	TMIE	transmembrane inner ear [Source:HGNC Symbol;Acc:HGNC:30800]
374872	PEAK3	PEAK family member 3 [Source:HGNC Symbol;Acc:HGNC:24793]
203054	ADCK5	aarF domain containing kinase 5 [Source:HGNC Symbol;Acc:HGNC:21738]
6205	RPS11	ribosomal protein S11 [Source:HGNC Symbol;Acc:HGNC:10384]
83468	GLT8D2	glycosyltransferase 8 domain containing 2 [Source:HGNC Symbol;Acc:HGNC:24890]
26074	CFAP61	cilia and flagella associated protein 61 [Source:HGNC Symbol;Acc:HGNC:15872]
400566	C17orf97	chromosome 17 open reading frame 97 [Source:HGNC Symbol;Acc:HGNC:33800]
54868	TMEM104	transmembrane protein 104 [Source:HGNC Symbol;Acc:HGNC:25984]
57613	FAM234B	family with sequence similarity 234 member B [Source:HGNC Symbol;Acc:HGNC:29288]
1804	DPP6	dipeptidyl peptidase like 6 [Source:HGNC Symbol;Acc:HGNC:3010]
51116	MRPS2	mitochondrial ribosomal protein S2 [Source:HGNC Symbol;Acc:HGNC:14495]
138162	C9orf116	chromosome 9 open reading frame 116 [Source:HGNC Symbol;Acc:HGNC:28435]
100526767	RNF103-CHMP3	RNF103-CHMP3 readthrough [Source:HGNC Symbol;Acc:HGNC:38847]
51642	MRPL48	mitochondrial ribosomal protein L48 [Source:HGNC Symbol;Acc:HGNC:16653]
4535	MT-ND1	mitochondrially encoded NADH:ubiquinone oxidoreductase core subunit 1 [Source:HGNC Symbol;Acc:HGNC:7455]
4943	TBC1D25	TBC1 domain family member 25 [Source:HGNC Symbol;Acc:HGNC:8092]
84900	RNFT2	ring finger protein, transmembrane 2 [Source:HGNC Symbol;Acc:HGNC:25905]
124739	USP43	ubiquitin specific peptidase 43 [Source:HGNC Symbol;Acc:HGNC:20072]
90233	ZNF551	zinc finger protein 551 [Source:HGNC Symbol;Acc:HGNC:25108]
117532	TMC2	transmembrane channel like 2 [Source:HGNC Symbol;Acc:HGNC:16527]
338821	SLCO1B7	solute carrier organic anion transporter family member 1B7 (putative) [Source:HGNC Symbol;Acc:HGNC:32934]
105370616	AL137230.2	novel transcript
