# Supplementary material for: Tracking telomere fusions through crisis reveals conflict between DNA transcription and the DNA damage response
Source: NAR Cancer. 2021 Jan 6;3(1):zcaa044. doi: 10.1093/narcan/zcaa044 (PMC7787266; doi:10.1093/narcan/zcaa044)
Supplement: zcaa044_Supplemental_Files [file zcaa044_supplemental_files.zip › Liddiard et al Supplementary Table 8 080720.xlsx]

## Sheet: Enriched transcription factors
Supplementary Table 8
Transcription factor	pvalue	Enriched Targets
SUZ12	1.24737e-09	CRHBP	CH25H	NEFL	NEFM	CHST2	CRLF1	TBX2	EGR4	TBX18	TOX	AEBP1	DAB1	LHX9	THBD	FLNC	PITX1	MBP	CXCL12	ID3	FOXE1	CCND2	BMP6	BMP2	MMP9	CYP1B1	HOXC8	FZD8	RSPO3	TMEM158	CDH6	OXTR	NTSR1	DPP4	NR4A2
REST	0.000240985	BEX1	DIRAS1	DNER	NEFM	NEFH	ZSWIM5	PNMA2	SCG2	COL5A3	VGF
ESR1	0.000620883	PDK4	CYP1B1	C3	CXCL12	ID3	GDF15
TP53	0.00132513	LIF	NEFL	GDF15	CRLF1	CCND2	NR4A2	TBX18	TBX2
AR	0.00536876	KCNG1	TNFRSF11B	ITGB8	LCP1	TBX2	MYO1D	FOXE1	SLC1A1	FZD8	TOX	THBD	TRPA1	ANKRD1	CXCL8	ALDH1A1
NFE2L2	0.0167089	CLDN4	AREG	PTGS2	ADAM23	HAS2	TNFRSF11B	LCP1	TTC9	BMP6	CYP1B1	FGF7	HAPLN1	ALDH1A1
MYOD1	0.0250372	TMEM119	ANKRD1	TTC9	ASB5
SOX2	0.0693832	CLDN4	NEFL	HAS2	MBP	BMP2	LAMA1	CDH6	DAB1	ARC
EZH2	0.0725228	EGR4	NEFL	FLNC	PITX1
GATA1	0.0842314	MBP	TRIM58	MYO1D	RSAD2	XYLT1	ENDOD1	CSF2	DAB1	GDF15
SALL4	0.0860164	ID3	FOXE1	NEFL	ZSWIM5	LAMA1
SMAD4	0.0908144	FZD8	DAB1	TRPA1	ID3	SLC1A1	BMP2	CHI3L1
POU5F1	0.0947511	CLDN4	NEFL	DAB1	SCD
RELA	0.100403	FSTL3	ITGB8	LCP1	OXTR	BST2	MMP9
PPARD	0.119817	KRT7	TXNIP	SCG2	MBP
REST	0.133932	NEFL	NEFM	ADAM23	ZSWIM5	EGR4	FOXE1	PNMA2	BMP2	CYP1B1	CDH6	ARC	DNER
SUZ12	0.153961	FOXE1	RSPO3
FOXA1	0.154062	ANKRD1	MBP	CXCL8
IRF8	0.191017	CTSS	MX2
KLF4	0.200098	CLDN4	TXNIP	NEFL	CXCL12	TBX2	SLC1A1	VGF	HOXC8	PPL
SMC3	0.246939	HAS2	CXCL12	MYO1D	IL6	TMEM158	FGF7	THBD	OXTR	DNER	GDF15
STAT3	0.325433	NAMPT	GFPT2
TCF3	0.340069	CLDN4	ADAM23	ID3	FOXE1	FZD8	AEBP1	ANKRD1	OAS2
RUNX1	0.342618	LCP1	ID3	MMP9	RCN3	SOD2	TMEM158	AEBP1	PTGDS	LIF	NR4A2
FOXA2	0.344479	TM4SF1	ANKRD1	CXCL2
TRIM28	0.402731	FZD8	NEFM
RAD21	0.450492	HAS2	CXCL12	MYO1D	IL6	SOD2	TMEM158	FGF7	OXTR	DNER
TCF3	0.475286	MYO1D	TTC9	NAMPT	CYP1B1	ZNF395	NR4A2
CTCF	0.513188	MYO1D	FGF7	THBD	DNER	HAS2	CXCL12	IL6	CYP1B1	FZD8	TMEM158	OXTR	GDF15
STAT3	0.518994	NAMPT	G0S2	ITGB8	BST2	SOD2
NANOG	0.550954	FZD8	NEFL	ANKRD1	SCD
TP63	0.573973	PTGS2	KCNG1	MXRA5	IL1A	INHBA	CYP1B1	PTGES	CLDN11	OAS2
ERG	0.613911	NAMPT
CEBPB	0.613911	ANKRD1
PPARG	0.685515	CYP1B1	G0S2	SCD
FOXP2	0.69153	ZNF395
SPI1	0.69799	FLNC	LCP1	CCR1	ID3	CTSS	MX2
FOSL2	0.726145	ANKRD1
GATA2	0.750414	TXNIP	BST2	OXTR	CXCL2
NELFE	0.78709	GDF15
CHD1	0.807818	NAMPT	CCND2	SOD2
IRF1	0.824377	NAMPT
RCOR1	0.843589	ZNF395	VGF	SCD
HNF4A	0.850752	CLDN4	C3	SOD2	PPL	GDF15	SCD
SRF	0.861782	EGR4
CEBPD	0.864557	TXNIP	BST2	CXCL2
EGR1	0.875761	MMP9
RFX5	0.884766	CCND2	SCD
BHLHE40	0.900324	NAMPT
ZNF384	0.954964	ID3	CCND2
UBTF	0.962447	ZNF395	PDK3	ID3	CCND2	ENDOD1	TMEM158
E2F1	0.978586	PIEZO2	ID3
TCF7L2	0.979521	NR4A2
FOS	0.985814	TXNIP
CREB1	0.996777	VGF	SCG2	NR4A2
ZMIZ1	0.997887	CCND2
SPI1	0.998167	LCP1	ID3	CTSS
MAX	0.998513	TXNIP	NAMPT	VGF	NR4A2	SCD
USF2	0.998518	VGF
SIN3A	0.999537	VGF
MYC	0.999643	NAMPT	SCD
E2F6	0.999671	KCNG1	NAMPT	PDK3	CCND2	BMP6	FZD8	ZSWIM5	ITGB8	NR4A2
NFYB	0.999919	TXNIP	BST2	PDK4	PDK3	GFPT2	BMP6	VGF	FZD8	NR4A2	SCD
ATF2	0.999933	TXNIP	ITGB8	MYO1D	CCND2	VGF	NR4A2
USF1	0.999942	VGF
ZBTB7A	0.999968	PPL	SOD2	GDF15
NRF1	0.99997	NAMPT	VGF
CREB1	0.999978	EGR4	NAMPT	NR4A2
NFYA	0.999979	TXNIP	NR4A2	SCD
ELF1	1	ID3	NR4A2
YY1	1	ZSWIM5	ENDOD1
BRCA1	1	TXNIP	SOD2	ID3
TAF1	1	NAMPT	ID3
