# Supplementary material for: Tracking telomere fusions through crisis reveals conflict between DNA transcription and the DNA damage response
Source: NAR Cancer. 2021 Jan 6;3(1):zcaa044. doi: 10.1093/narcan/zcaa044 (PMC7787266; doi:10.1093/narcan/zcaa044)
Supplement: zcaa044_Supplemental_Files [file zcaa044_supplemental_files.zip › Liddiard et al Supplementary Table 9 080720.xlsx]

## Sheet: Enriched transcription factors
Supplementary Table 9
Transcription factor	pvalue	Enriched Targets
AR	3.07719e-06	RBFOX1	CFAP61	PCMTD2	SMYD3	QKI	NTRK3	MYO1D	NELL1	IKZF2	SCAPER	PISD	KIF2A	AUTS2	CRIM1	SDK1	GHR	EPN2	PRKCA	NEDD4L	RREB1	SMG6	FAM107B	ATP8B4	CBLB	HS6ST3	TIAM1	SLC22A2	GSG1	ASIC2	FER	DLG5	CDH13	PDE10A
SMAD4	2.00801e-05	ABCA12	CUBN	RBFOX1	COL23A1	RREB1	MBD5	ROR1	DST	PPM1H	KCNIP4	SOX5	INPP4B	PTPRT	SLC35F3	AP2B1	TMOD3	ASIC2	WSCD2	DOCK3	LDB2	PDE10A
GATA1	0.00323022	TMEM120B	SH2D4B	MYO1D	NSMCE2	ANK1	ICA1	SDK2	COL23A1	PRKCA	ST3GAL1	RREB1	HPSE2	RUNX1	TIAM1	MACF1	GSE1	GDF15	DPP6	GNA12	PDE10A
ESR1	0.00392607	GSE1	ST3GAL1	RCAN2	PAWR	SIRT3	NCOR2	GDF15
FOXA1	0.00508708	LLGL2	NEDD4L	STAG2	GSG1	ZFAND3	STK3	CNOT6	EFCAB11
REST	0.0106777	RBFOX1	NPTXR	SMYD3	QKI	GRID1	NTRK3	NELL1	ANK1	WNK1	MYO5B	PTPRT	PPFIA2	FGF14	LDB2	PRKCA	NEDD4L	USP7	BTBD9	ANGPT4	GPM6A	GSE1	NTM	HPCA	DPP6	ASIC2	CDH13
RUNX1	0.0121358	RBFOX1	AAK1	TUBGCP3	KIAA1549	PPP6R2	WNK1	ICA1	SCARB2	TMOD3	RCN3	SNTB2	PRKCA	ING4	FAM107B	VRK2	BTBD9	SLC13A2	GTF2A1	RUNX2	RUNX1	TBCEL	GSE1	ADCK5	TMEM104	CDH12	PDE10A
NFE2L2	0.0188706	RBFOX1	PDGFC	GLIS3	GRID1	PPM1H	TPD52L1	NSMCE2	KIF2A	GPC6	AUTS2	CRIM1	ABCA12	ST3GAL1	PAWR	FGD3	ATP8B4	FANCL	RCAN2	MACF1	TBCEL	IDH1
TP53	0.0211422	RUNX1	PDGFC	GSE1	GPC6	GDF15	FER	LATS2	NELL1	VIM
RFX5	0.0258421	COPZ1	GART	KMT2C	SON	RNFT2	PTPN4	ZCCHC17	ZNF8	APTX	TEKT1	RNF103-CHMP3	HAGH	GNA12
SUZ12	0.050063	GRID1	NTRK3	MYO5B	GABBR2	SDK2	SLIT2	PRKCA	ST3GAL1	GABRB1	HS6ST3	CDH13	PDE10A	ROR1	NPTXR	GLIS3	PPM1H	NELL1	PTPRT	GPC6	RFTN1	PPFIA2	SLC1A6	RUNX1	NTM	DTX1	DPP6	ASIC2	DOCK3	LATS2
GATA2	0.0643253	SMYD3	AAK1	NSMCE2	PISD	ICA1	COL23A1	ST3GAL1	RREB1	COPZ1	CTDSP1	HPSE2	SOX5	RUNX1	SLC35F3	GNA12
SALL4	0.0822757	VIT	WSB2	PCMTD2	APTX	NPTXR	SH2D4B	LATS2	VIM
UBTF	0.122149	KMT2C	SON	KIAA1549	STAT5B	SNTB2	PRKCA	ST3GAL1	NCOR2	GART	USP7	VRK2	CBLB	IDH1	KDM5B	NCAPG	MRPL48	DONSON	WNK1	SCARB2	TAB2	NEDD4L	RREB1	GTF2A1	JMJD6	LLGL2	STAG2
ZNF384	0.13222	ING4	MRPL48	SIRT3	NCOR2	QKI	PPP6R2	ADAMTS6	TRAP1	STAG2	METTL8	DROSHA	LPIN2	SNTB2
SUZ12	0.149861	SLIT2	GABBR2	NELL1
ZEB1	0.152788	LLGL2	ACP1	SP100
RCOR1	0.175354	PRKCA	RREB1	NCOR2	CNOT6	CTDSP1	RNFT2	GSE1	INSR	ADCK5	TMOD3	TMEM243	HAGH
KLF4	0.178764	NPTXR	DST	EIF4A2	NSMCE2	ICA1	AP2B1	TMOD3	MVB12A	DENND2C	PAWR	SLC13A2	GTF2A1	RPS11	GSE1	KDM5B	HAGH
SOX2	0.178988	PDGFC	ROR1	SH2D4B	DST	GPC6	SCARB2	TMOD3	CRIM1	CHFR	VIM	NEDD4L	SLC13A2	CDH13
E2F1	0.193948	MRPL48	EFCAB11	NTRK3	WNK1	WSB2	CHM	ING4	PAWR	EXOC5	GART	GTF2A1	SOX5	JMJD6	ADCK5
ZBTB7A	0.197071	C19ORF35	KMT2C	HSP90B1	SMYD3	STAT5B	C9ORF116	ZFAND3	EPN2	SMG6	NCOR2	CTDSP1	GSE1	IDH1	KDM5B	LPIN2	NPTXR	QKI	AAK1	PTPN4	MRPS2	PLEKHA2	TAB2	CHD7	WSB2	NEDD4L	RREB1	RCAN2	GTF2A1	PBLD	GDF15	FER	DLG5
TCF3	0.198159	PDGFC	ROR1	DST	EIF4A2	PTPRT	GPC6	TMOD3	TBC1D25	CHD7	EPN2	VIM	WSB2	DENND2C	ADAMTS6	LATS2	CDH13
NANOG	0.217583	WSB2	PDGFC	ROR1	ITGB6	SLC13A2	DST	EIF4A2	GPC6	SCARB2	VIM
USF2	0.232882	MBD5	QKI	RNFT2	NSMCE2	KIF2A	SCARB2	RREB1	CHM	COPZ1	ADAMTS6	GTF2A1	TBCEL	LATS2	HAGH	LPIN2
YY1	0.241752	NAA60	MACF1	ING4	COPZ1	AP2B1	CHFR
VDR	0.251344	SP100	CLMN
HNF4A	0.251506	CFAP61	BAZ1B	PSMB1	TUBGCP3	DONSON	STAT5B	MYO5B	RREB1	FANCL	PTPN23	CTDSP1	INSR	METTL8	GDF15	AIG1	KIF16B	IDH1	LATS2	HAGH
TCF3	0.258615	MRPL48	KMT2C	TMEM120B	MYO1D	PTPN4	EIF4A2	TAB2	MYSM1	EXOC5	USP7	GTF2A1	RUNX1	TMEM104
YY1	0.283594	BAZ1B	SON	PPP6R2	ACP1	C9ORF116	MYSM1	MVB12A	CHM	COPZ1	GART	USP7	RPS11	ZCCHC17	ZNF8	IDH1	KDM5B	HAGH	ZNF268	MRPL48	PSMB1	TUBGCP3	PTPN4	EIF4A2	WNK1	MRPS2	ERCC6L2	AP2B1	TAB2	RREB1	ING4	ZNF551	CNOT6	BRK1	GTF2A1	JMJD6	STAG2	PBLD	DLG5
ETS1	0.314459	RPS11	PSMB1	CHFR
PBX3	0.328784	BAZ1B	STX8	TUBGCP6	EFCAB11	EIF4A2	ZFAND3	DROSHA	CHFR	DENND2C	COPZ1	CBLB	RPS11	TIAM1	POR	INSR	PBLD	HAGH	GNA12
MYOD1	0.348325	EML1	TMEM120B	ITGB6
EZH2	0.34876	GABBR2	ASIC2	SDK2	GRID1
ELF1	0.386567	STX8	APTX	ZFAND3	TBC1D25	MVB12A	DROSHA	SNTB2	CHM	COPZ1	EXOC5	EXOC2	DENR	RPS11	METTL8	CFAP61	ZNF268	PSMB1	ZNF227	AAK1	TUBGCP6	TUBGCP3	EFCAB11	NSMCE2	KIF2A	ERCC6L2	AP2B1	CHFR	ING4	ZNF551	GTF2A1	TBCEL	SP100	TMEM104
ZBTB33	0.386947	NCAPG	GTF2A1	PTPN4	EIF4A2	DENR	RPS11	PBLD	ERCC6L2	TAB2	MYSM1
SP1	0.395326	BAZ1B	COPZ1	HSP90B1	CNOT6	EFCAB11	RNFT2	POR	INSR	ZNF8	DROSHA
E2F4	0.400359	NCAPG	BAZ1B	FANCL	CNOT6	TUBGCP3	EFCAB11	GTF2A1	EIF4A2	WNK1	DROSHA
POU5F1	0.416013	PDGFC	DENND2C	ROR1	DST
ATF3	0.421841	NSMCE2	AP2B1
USF1	0.422353	MBD5	QKI	RNFT2	PPM1H	NSMCE2	MRPS2	C9ORF116	SCARB2	RREB1	CHM	COPZ1	PTPN23	ADAMTS6	GTF2A1	TBCEL	FER	LATS2	HAGH	LPIN2
STAT3	0.425553	CHM	PAWR	MRPL48	COPZ1	MBD5	HSP90B1	RNFT2	RUNX1	PLEKHA2	APTX
TCF7L2	0.449088	EXOC5	KIF2A	PBLD	AP2B1	APTX	STK3	IDH1	DIAPH2
SIN3A	0.449641	CFAP61	NCAPG	SIRT3	PSMB1	NSMCE2	MRPS2	ERCC6L2	GTF2A1	DENR	JMJD6	POR	HPCA	KDM5B	TMEM104	HAGH
PPARG	0.508435	BRK1	GTF2A1	RUNX2	POR	INSR	SCARB2	VIM
SRF	0.518639	ZNF268	ING4	EXOC2	KIF16B
FOS	0.548264	BAZ1B	COPZ1	HSP90B1	EFCAB11	ZNF8	FER	DROSHA	VIM
NELFE	0.564568	EIF4A2	ZCCHC17	GDF15
CEBPD	0.574414	GART	PSMB1	KMT2C	SON	CTDSP1	GTF2A1	PTPN4	EIF4A2	IDH1
ZMIZ1	0.598317	TMEM120B	SON	EFCAB11	ZFAND3	SMG6	GART	GTF2A1	TRAP1	METTL8	KDM5B	HAGH
EZH2	0.614449	INSR	TEKT1	DLG5	CTDSP1
RAD21	0.62604	PPP6R2	MYO1D	WNK1	DIRC3	SDK1	NEDD4L	COPZ1	NCOR2	DENR	GSE1	STAG2	ADCK5	GDPD3	IDH1	LMOD3
CREB1	0.642131	RBFOX1	PSMB1	KMT2C	TMEM120B	SON	TUBGCP6	RNFT2	EIF4A2	AP2B1	APTX	ING4	COPZ1	NCOR2	BTBD9	ADCK5	KDM5B	PDE10A
STAT3	0.65262	GLIS3	SNTB2
SPI1	0.656758	C19ORF35	NAGA	ZFAND3	TMEM243	EXOC2	RPS11	POR	NCAPG	QKI	EFCAB11	RFTN1	TAB2	BRK1	PTPN23	RUNX1	SP100	DTX1	WSCD2
CTCF	0.658519	PPP6R2	MYO1D	SDK1	GHR	COL23A1	COPZ1	NCOR2	DENR	GSE1	ADCK5	IDH1	ROR1	TPD52L1	WNK1	MRPS2	NEDD4L	RCAN2	STAG2	GDF15	HPCA	LMOD3
EGR1	0.667725	AP1S3	NEDD4L	ING4	MBD5	DENR	ERCC6L2
KAT2A	0.679047	HSP90B1
FOXM1	0.698534	HSP90B1
E2F6	0.706501	KMT2C	SON	SDK1	MVB12A	ST3GAL1	GART	FANCL	CTDSP1	RPS11	ADCK5	SLC35F3	TUBGCP3	ZNF551	CNOT6	JMJD6	DOCK3	TMEM104	PCMTD2	BAZ1B	HSP90B1	SMYD3	ACP1	NAGA	TMEM243	SNTB2	VRK2	METTL8	HAGH	NCAPG	QKI	WNK1	KIF2A	ERCC6L2	ING4	GTF2A1	TRAP1	PBLD	MOSPD2
REST	0.709219	ANK1	PTPRT	GABBR2	HPCA
FLI1	0.70925	ING4	MRPL48	SIRT3	PSMB1	RPS11	JMJD6	AP2B1
SIX5	0.723029	ZNF268	ZNF227	HSP90B1	AAK1	WNK1	AP2B1	TMOD3	MVB12A	ING4	ZNF551	RPS11	METTL8
IRF3	0.728166	BAZ1B	COPZ1	HSP90B1	CBLB	FER	GNA12	DROSHA
TRIM28	0.741143	EXOC2	VRK2
EGR1	0.757069	STAG2	SIRT3	SP100
MAX	0.76354	SON	TBC1D25	ST3GAL1	GART	ADAMTS6	CTDSP1	RPS11	ADCK5	METTL8	HAGH	MRPL48	RNFT2	MRPS2	KIF2A	CNOT6	GTF2A1	JMJD6	TBCEL	TRAP1	INSR	PBLD	TMEM104	MOSPD2
PML	0.791946	SON	ZFAND3	GART	FANCL	CTDSP1	POR	GSE1	METTL8	KDM5B	TUBGCP6	DONSON	EIF4A2	ERCC6L2	BRK1	GTF2A1	PBLD	FER
BRCA1	0.800766	APTX	MYSM1	RPS11	ADCK5	AIG1	CFAP61	TUBGCP6	RNFT2	EIF4A2	NSMCE2	TAB2	CNOT6	JMJD6	FER	BAZ1B	STAT5B	ZFAND3	VRK2	DENR	POR	METTL8	KDM5B	NCAPG	QKI	EFCAB11	PTPN4	WNK1	ERCC6L2	AP2B1	ING4	BTBD9	BRK1	PTPN23	GTF2A1	PBLD	STK3
SP2	0.803198	BAZ1B	PSMB1	EFCAB11	MRPS2	C9ORF116	DROSHA	COPZ1	CBLB	FER	GNA12
BHLHE40	0.813071	TBCEL	SMYD3	LPIN2
TAF7	0.815687	MRPL48	GART	PSMB1	SON	PBLD	HPCA
NR2C2	0.816087	IKZF2	BAZ1B	EXOC2
CHD1	0.832185	USP7	CNOT6	GTF2A1	POR	ZFAND3	VIM
ERG	0.836998	LPIN2
IRF1	0.843002	PSMB1	FER
BCL3	0.857587	ZNF8	TUBGCP6
NFIC	0.865735	PBLD	FANCL
PPARD	0.873457	CBLB	PRKCA
SMC3	0.880175	QKI	PPP6R2	MYO1D	WNK1	COL23A1	NEDD4L	GSE1	STAG2	ADCK5	GDF15	LMOD3
HDAC2	0.88964	HPCA
FOXP2	0.893732	STK3
TP63	0.899613	GLIS3	TMIE	EFCAB11	ITGB6	DST	PISD	ANO4	PLEKHA2	RFTN1	RREB1	CNOT6	MLC1	GSG1
TAF1	0.903359	MBD5	SON	C9ORF116	MYSM1	CHM	COPZ1	EXOC5	GART	USP7	RPS11	ADCK5	ZCCHC17	TUBGCP3	EIF4A2	MRPS2	JMJD6	STAG2	FER	BAZ1B	ACP1	ZFAND3	DENR	POR	ZNF8	METTL8	NCAPG	MRPL48	PSMB1	PTPN4	WNK1	ERCC6L2	BRK1	PTPN23	GTF2A1	PBLD
FOXA2	0.907238	NEDD4L	STAG2
MYC	0.911376	MRPL48	BAZ1B	SON	EIF4A2	MRPS2	KIF2A	GART	GTF2A1	RPS11	JMJD6	TRAP1	ADCK5	PBLD	METTL8
ATF2	0.91164	BAZ1B	KMT2C	HSP90B1	SON	MYO1D	APTX	TBC1D25	EXOC5	GART	VRK2	ADAMTS6	DENR	RPS11	POR	GSE1	METTL8	NCAPG	ZNF268	MRPL48	PSMB1	PTPN4	EIF4A2	WNK1	ERCC6L2	AP2B1	ING4	GTF2A1	PBLD	FER
NRF1	0.912457	PCMTD2	SMYD3	ACP1	ZFAND3	TBC1D25	FANCL	ADAMTS6	ADCK5	C17ORF97	EFCAB11	PTPN4	KIF2A	BRK1	PTPN23	GTF2A1	TPCN2	PBLD	TMEM104
FOSL2	0.915302	ZNF227
CREB1	0.941945	SON	APTX	TBC1D25	MYSM1	MVB12A	COPZ1	GART	RPS11	AIG1	ZNF268	PSMB1	TUBGCP6	RNFT2	NSMCE2	AP2B1	ING4	BTBD9	PTPN23	GTF2A1	JMJD6	TRAP1
RELA	0.943012	HSP90B1	EIF4A2	PBLD
NFYA	0.94527	BAZ1B	HSP90B1	SON	DROSHA	NAA60	COPZ1	GART	CBLB	ZCCHC17	ZNF8	HAGH	GNA12	TUBGCP6	EFCAB11	RNFT2	PTPN4	CNOT6	BRK1	JMJD6	FER	MOSPD2
NFYB	0.956415	SON	APTX	RNF103-CHMP3	MVB12A	DROSHA	DENND2C	COPZ1	GART	GSE1	ZCCHC17	TUBGCP6	RNFT2	CNOT6	JMJD6	STAG2	FER	TMEM104	BAZ1B	HSP90B1	NAGA	TMEM243	NAA60	CBLB	ZNF8	METTL8	HAGH	GNA12	PSMB1	EFCAB11	PTPN4	SCARB2	BRK1	GTF2A1	TPCN2	RUNX1	STK3	MOSPD2
SPI1	0.956846	NAA60	ING4	BRK1	RPS11	RUNX1	POR	SP100	METTL8
GABPA	0.969148	MBD5	HSP90B1	APTX	MVB12A	DROSHA	NAA60	EXOC5	EXOC2	CFAP61	MRPL48	SIRT3	PSMB1	ZNF227	AAK1	TUBGCP6	ERCC6L2	ING4	JMJD6
MYC	0.975611	MRPL48	RPS11	DROSHA
BCLAF1	0.982978	MRPL48	PSMB1	TUBGCP3	ERCC6L2	AP2B1
